# Supplementary material for: Immune-Related lncRNAs Pairs to Construct a Novel Signature for Predicting Prognosis in Gastric Cancer
Source: Front Surg. 2022 Mar 23;9:807778. doi: 10.3389/fsurg.2022.807778 (PMC8985853; doi:10.3389/fsurg.2022.807778)
Supplement: Supplementary file 1 [file Table_1.XLS]

## Sheet: A total of 4361 immune-related 
A total of 4361 immune-related lncRNAs were identified by co-expression analysis
	imm_exp	lnc_exp	cor	pvalue	Regulation
cor	ACVR1B	RP11-770J1.3	0.433791	1.22577e-18	postive
cor1	IL11RA	RP11-770J1.3	0.419691	1.96897e-17	postive
cor2	SEMA6C	RP11-770J1.3	0.416111	3.90337e-17	postive
cor3	IL17RC	RP11-770J1.3	0.426689	5.0444e-18	postive
cor4	LTBP3	RP11-770J1.3	0.425143	6.83438e-18	postive
cor5	VEGFB	RP11-770J1.3	0.419579	2.01162e-17	postive
cor6	RXRB	RP11-770J1.3	0.416286	3.7761e-17	postive
cor7	SST	AC007128.1	0.405876	2.64205e-16	postive
cor8	EPOR	AC007128.1	0.425216	6.73631e-18	postive
cor9	TNFRSF12A	MIR4435-1HG	0.474321	1.96159e-22	postive
cor10	PLAUR	MIR4435-1HG	0.48482	1.67527e-23	postive
cor11	CMTM6	MIR4435-1HG	0.42628	5.4676e-18	postive
cor12	PDGFB	MIR4435-1HG	0.42682	4.91602e-18	postive
cor13	INHBA	MIR4435-1HG	0.467209	9.90457e-22	postive
cor14	PLAU	MIR4435-1HG	0.51976	2.45438e-27	postive
cor15	IL15RA	MIR4435-1HG	0.416484	3.63622e-17	postive
cor16	RAC1	MIR4435-1HG	0.420808	1.58758e-17	postive
cor17	SEMA7A	MIR4435-1HG	0.405138	3.02459e-16	postive
cor18	CMTM7	MIR4435-1HG	0.431723	1.8572e-18	postive
cor19	BMP1	MIR4435-1HG	0.434827	9.9444e-19	postive
cor20	S100A6	MIR4435-1HG	0.420017	1.84904e-17	postive
cor21	CKLF	MIR4435-1HG	0.491621	3.24974e-24	postive
cor22	FGF14	RP11-855A2.5	0.472739	2.82156e-22	postive
cor23	GHR	RP11-855A2.5	0.414018	5.80242e-17	postive
cor24	TACR1	RP11-855A2.5	0.430313	2.46094e-18	postive
cor25	GNRH2	RP11-855A2.5	0.425441	6.44614e-18	postive
cor26	PCSK2	RP11-855A2.5	0.414423	5.37549e-17	postive
cor27	SLIT2	RP11-855A2.5	0.413241	6.71774e-17	postive
cor28	TNC	INAFM2	0.609431	1.67853e-39	postive
cor29	LTBP1	INAFM2	0.558124	4.31839e-32	postive
cor30	PTGER3	INAFM2	0.432323	1.64684e-18	postive
cor31	KCNH2	INAFM2	0.627108	2.21857e-42	postive
cor32	GLP2R	INAFM2	0.455498	1.31394e-20	postive
cor33	TGFBR3	INAFM2	0.662324	1.05188e-48	postive
cor34	FGF10	INAFM2	0.584474	9.86351e-36	postive
cor35	SEMA3C	INAFM2	0.418814	2.33018e-17	postive
cor36	FGFR1	INAFM2	0.54848	7.73714e-31	postive
cor37	ADCYAP1R1	INAFM2	0.600984	3.44922e-38	postive
cor38	PGR	INAFM2	0.794732	6.81852e-83	postive
cor39	NOS1	INAFM2	0.551943	2.77542e-31	postive
cor40	ESR1	INAFM2	0.554048	1.47914e-31	postive
cor41	NFATC4	INAFM2	0.631957	3.33952e-43	postive
cor42	CST4	INAFM2	0.497607	7.44409e-25	postive
cor43	PTN	INAFM2	0.716024	3.42993e-60	postive
cor44	VIPR2	INAFM2	0.569756	1.17015e-33	postive
cor45	TGFBR1	INAFM2	0.502798	2.02472e-25	postive
cor46	OGN	INAFM2	0.429552	2.8634e-18	postive
cor47	PPP3CB	INAFM2	0.436972	6.43473e-19	postive
cor48	BMPR1A	INAFM2	0.650468	1.75843e-46	postive
cor49	CD81	INAFM2	0.496699	9.32645e-25	postive
cor50	GHR	INAFM2	0.55472	1.20894e-31	postive
cor51	FGF1	INAFM2	0.473224	2.52433e-22	postive
cor52	NR3C1	INAFM2	0.423635	9.17515e-18	postive
cor53	ANGPTL1	INAFM2	0.882881	1.67196e-124	postive
cor54	LEPR	INAFM2	0.434967	9.66657e-19	postive
cor55	AKT3	INAFM2	0.645805	1.2371e-45	postive
cor56	NRP2	INAFM2	0.74593	8.01863e-68	postive
cor57	AHNAK	INAFM2	0.463554	2.24311e-21	postive
cor58	GDF5	INAFM2	0.46781	8.65163e-22	postive
cor59	HSPA2	INAFM2	0.587167	4.00734e-36	postive
cor60	IL17B	INAFM2	0.678158	7.76008e-52	postive
cor61	IL6ST	INAFM2	0.428339	3.64245e-18	postive
cor62	ANGPTL2	INAFM2	0.516298	6.16339e-27	postive
cor63	IL11RA	INAFM2	0.507412	6.2462e-26	postive
cor64	ARRB1	INAFM2	0.413827	6.01586e-17	postive
cor65	FGF2	INAFM2	0.694141	3.32518e-55	postive
cor66	RXRG	INAFM2	0.416693	3.4944e-17	postive
cor67	GPR17	INAFM2	0.781548	1.93083e-78	postive
cor68	AGTR1	INAFM2	0.596744	1.52089e-37	postive
cor69	SLIT2	INAFM2	0.507753	5.72241e-26	postive
cor70	TSLP	INAFM2	0.424566	7.65134e-18	postive
cor71	VIP	INAFM2	0.725082	2.1424e-62	postive
cor72	CTF1	INAFM2	0.508235	5.05501e-26	postive
cor73	CRIM1	INAFM2	0.475485	1.49945e-22	postive
cor74	THRB	INAFM2	0.436697	6.80563e-19	postive
cor75	EDNRA	INAFM2	0.56689	2.88529e-33	postive
cor76	BMP3	INAFM2	0.574163	2.87168e-34	postive
cor77	ANGPT1	INAFM2	0.604618	9.50079e-39	postive
cor78	NRG2	INAFM2	0.540755	7.30524e-30	postive
cor79	CSRP1	INAFM2	0.865051	8.68518e-114	postive
cor80	ZYX	INAFM2	0.48284	2.68149e-23	postive
cor81	PTH1R	INAFM2	0.429087	3.14021e-18	postive
cor82	SDC3	INAFM2	0.622967	1.0892e-41	postive
cor83	GDF9	INAFM2	0.456872	9.75047e-21	postive
cor84	IL31RA	INAFM2	0.483951	2.06007e-23	postive
cor85	GPER1	INAFM2	0.525458	5.26867e-28	postive
cor86	ILK	INAFM2	0.735955	3.67176e-65	postive
cor87	GREM1	INAFM2	0.430804	2.23144e-18	postive
cor88	LTBP3	INAFM2	0.432337	1.64222e-18	postive
cor89	SEMA4C	INAFM2	0.463794	2.12659e-21	postive
cor90	AR	INAFM2	0.727671	4.83378e-63	postive
cor91	NPR1	INAFM2	0.44214	2.22561e-19	postive
cor92	ANGPTL7	INAFM2	0.82354	7.2376e-94	postive
cor93	CYSLTR1	INAFM2	0.458988	6.14426e-21	postive
cor94	BTC	INAFM2	0.555491	9.5843e-32	postive
cor95	DES	INAFM2	0.798352	3.58027e-84	postive
cor96	NR2F1	INAFM2	0.482331	3.02506e-23	postive
cor97	PENK	INAFM2	0.546689	1.30885e-30	postive
cor98	MAPT	INAFM2	0.63785	3.19282e-44	postive
cor99	ANXA6	INAFM2	0.502166	2.37548e-25	postive
cor100	TPM2	INAFM2	0.864748	1.28087e-113	postive
cor101	ACKR1	INAFM2	0.509319	3.82158e-26	postive
cor102	PLXNA4	INAFM2	0.431544	1.9249e-18	postive
cor103	TNFSF12	INAFM2	0.676065	2.06573e-51	postive
cor104	CCL14	INAFM2	0.541202	6.42593e-30	postive
cor105	OGFR	FOXD2-AS1	0.400927	6.5063e-16	postive
cor106	HNF4A	FOXD2-AS1	0.463739	2.15281e-21	postive
cor107	ACVR1B	FOXD2-AS1	0.442984	1.8681e-19	postive
cor108	UCN	FOXD2-AS1	0.418847	2.31545e-17	postive
cor109	SKIV2L	FOXD2-AS1	0.41129	9.68609e-17	postive
cor110	TNFRSF25	FOXD2-AS1	0.427952	3.93219e-18	postive
cor111	CORT	FOXD2-AS1	0.424097	8.38525e-18	postive
cor112	TYROBP	AC093850.2	0.452527	2.49207e-20	postive
cor113	MSR1	AC093850.2	0.468117	8.07146e-22	postive
cor114	CD86	AC093850.2	0.497797	7.09956e-25	postive
cor115	TNFSF4	AC093850.2	0.553462	1.763e-31	postive
cor116	INHBA	AC093850.2	0.441272	2.66356e-19	postive
cor117	CTSL	AC093850.2	0.480186	5.01416e-23	postive
cor118	PLXNC1	AC093850.2	0.415998	3.98839e-17	postive
cor119	PDGFC	AC093850.2	0.418548	2.45182e-17	postive
cor120	FCER1G	AC093850.2	0.484014	2.02971e-23	postive
cor121	CCR1	AC093850.2	0.410828	1.05594e-16	postive
cor122	CYBB	AC093850.2	0.400369	7.19571e-16	postive
cor123	CD14	AC093850.2	0.435131	9.35055e-19	postive
cor124	C3AR1	AC093850.2	0.507808	5.64166e-26	postive
cor125	OLR1	AC093850.2	0.568243	1.88638e-33	postive
cor126	FCGR3A	AC093850.2	0.552482	2.36308e-31	postive
cor127	CCL4L1	AC093850.2	0.45065	3.72227e-20	postive
cor128	ENDOU	IL12A-AS1	0.538171	1.52821e-29	postive
cor129	SPINK5	IL12A-AS1	0.747681	2.65545e-68	postive
cor130	IL1RN	IL12A-AS1	0.591277	9.97651e-37	postive
cor131	IL20RB	IL12A-AS1	0.632409	2.79376e-43	postive
cor132	BRD8	AC012531.25	0.43689	6.54335e-19	postive
cor133	NR2E3	AC012531.25	0.45864	6.63037e-21	postive
cor134	POMC	KCNMB2-AS1	0.409714	1.29964e-16	postive
cor135	XCL1	KCNMB2-AS1	0.492359	2.71437e-24	postive
cor136	HDGF	KCNMB2-AS1	0.465907	1.3267e-21	postive
cor137	SEMA3D	KCNMB2-AS1	0.556765	6.52321e-32	postive
cor138	VEGFA	RP5-1120P11.1	0.551189	3.47262e-31	postive
cor139	PLA2G2A	RP5-1120P11.1	0.463476	2.28261e-21	postive
cor140	FLT4	RP11-598F7.5	0.58546	7.0991e-36	postive
cor141	TIE1	RP11-598F7.5	0.472515	2.97039e-22	postive
cor142	IL11	RP11-598F7.5	0.446355	9.237e-20	postive
cor143	PDGFB	RP11-598F7.5	0.657043	1.05856e-47	postive
cor144	FLT1	RP11-598F7.5	0.567222	2.60006e-33	postive
cor145	ENG	RP11-598F7.5	0.563443	8.44145e-33	postive
cor146	WNT5A	RP11-598F7.5	0.538929	1.23152e-29	postive
cor147	PGF	RP11-598F7.5	0.495704	1.19302e-24	postive
cor148	IL13RA2	RP11-598F7.5	0.464417	1.85133e-21	postive
cor149	KDR	RP11-598F7.5	0.701807	6.71284e-57	postive
cor150	DLL4	RP11-598F7.5	0.403814	3.85315e-16	postive
cor151	APLNR	RP11-598F7.5	0.486896	1.01952e-23	postive
cor152	C5AR2	RP11-598F7.5	0.422151	1.22436e-17	postive
cor153	EDNRB	RP11-598F7.5	0.426695	5.03819e-18	postive
cor154	ACVRL1	RP11-598F7.5	0.480669	4.47696e-23	postive
cor155	ACKR3	RP11-598F7.5	0.403153	4.34582e-16	postive
cor156	UCN2	RP11-598F7.5	0.427212	4.55057e-18	postive
cor157	ESM1	RP11-598F7.5	0.559132	3.17699e-32	postive
cor158	SEMA6B	RP11-598F7.5	0.40293	4.52629e-16	postive
cor159	BMP1	RP11-598F7.5	0.433582	1.27868e-18	postive
cor160	APLN	RP11-598F7.5	0.466485	1.1656e-21	postive
cor161	MPL	RP4-594A5.1	0.462524	2.81979e-21	postive
cor162	SST	RP4-594A5.1	0.549701	5.3972e-31	postive
cor163	SLIT1	RP4-594A5.1	0.42057	1.66236e-17	postive
cor164	EPOR	RP4-594A5.1	0.564758	5.61317e-33	postive
cor165	SEMA3G	ADAMTS9-AS1	0.462356	2.9265e-21	postive
cor166	IGF1	ADAMTS9-AS1	0.410254	1.17527e-16	postive
cor167	TNC	ADAMTS9-AS1	0.470412	4.79894e-22	postive
cor168	LTBP1	ADAMTS9-AS1	0.546716	1.29886e-30	postive
cor169	PTGER3	ADAMTS9-AS1	0.533843	5.18662e-29	postive
cor170	GLP2R	ADAMTS9-AS1	0.504541	1.30123e-25	postive
cor171	RORA	ADAMTS9-AS1	0.411597	9.14597e-17	postive
cor172	TGFBR3	ADAMTS9-AS1	0.574384	2.67435e-34	postive
cor173	FGF10	ADAMTS9-AS1	0.488913	6.27174e-24	postive
cor174	FGFR1	ADAMTS9-AS1	0.457524	8.46132e-21	postive
cor175	ADCYAP1R1	ADAMTS9-AS1	0.500601	3.52233e-25	postive
cor176	PGR	ADAMTS9-AS1	0.574168	2.86682e-34	postive
cor177	NFATC4	ADAMTS9-AS1	0.60877	2.13358e-39	postive
cor178	PTN	ADAMTS9-AS1	0.564336	6.3986e-33	postive
cor179	VIPR2	ADAMTS9-AS1	0.541215	6.40077e-30	postive
cor180	OGN	ADAMTS9-AS1	0.450277	4.03034e-20	postive
cor181	CXCL12	ADAMTS9-AS1	0.480429	4.73689e-23	postive
cor182	BMPR1A	ADAMTS9-AS1	0.498258	6.32993e-25	postive
cor183	GHR	ADAMTS9-AS1	0.621073	2.23712e-41	postive
cor184	FGF1	ADAMTS9-AS1	0.453192	2.16075e-20	postive
cor185	NR3C1	ADAMTS9-AS1	0.450265	4.04081e-20	postive
cor186	IL1R1	ADAMTS9-AS1	0.518555	3.38571e-27	postive
cor187	ANGPTL1	ADAMTS9-AS1	0.585208	7.72126e-36	postive
cor188	LEPR	ADAMTS9-AS1	0.491453	3.38597e-24	postive
cor189	AKT3	ADAMTS9-AS1	0.602494	2.02287e-38	postive
cor190	NRP2	ADAMTS9-AS1	0.603645	1.3441e-38	postive
cor191	NR4A3	ADAMTS9-AS1	0.470989	4.20891e-22	postive
cor192	TGFB3	ADAMTS9-AS1	0.473445	2.3994e-22	postive
cor193	TEK	ADAMTS9-AS1	0.472271	3.14076e-22	postive
cor194	PTGFR	ADAMTS9-AS1	0.567892	2.10655e-33	postive
cor195	AHNAK	ADAMTS9-AS1	0.45061	3.75385e-20	postive
cor196	HSPA2	ADAMTS9-AS1	0.569825	1.14498e-33	postive
cor197	IL17B	ADAMTS9-AS1	0.591034	1.08385e-36	postive
cor198	GNAI1	ADAMTS9-AS1	0.413907	5.92552e-17	postive
cor199	NGF	ADAMTS9-AS1	0.421629	1.3547e-17	postive
cor200	IL6ST	ADAMTS9-AS1	0.477739	8.88793e-23	postive
cor201	ANGPTL2	ADAMTS9-AS1	0.458739	6.48883e-21	postive
cor202	IL11RA	ADAMTS9-AS1	0.416951	3.32683e-17	postive
cor203	FGF5	ADAMTS9-AS1	0.444106	1.47906e-19	postive
cor204	FGF2	ADAMTS9-AS1	0.557221	5.68195e-32	postive
cor205	FGF7	ADAMTS9-AS1	0.525626	5.03241e-28	postive
cor206	GPR17	ADAMTS9-AS1	0.479555	5.81403e-23	postive
cor207	AGTR1	ADAMTS9-AS1	0.498612	5.79587e-25	postive
cor208	SLIT2	ADAMTS9-AS1	0.577691	9.18181e-35	postive
cor209	VIP	ADAMTS9-AS1	0.410371	1.14992e-16	postive
cor210	VEGFC	ADAMTS9-AS1	0.449971	4.30103e-20	postive
cor211	CRIM1	ADAMTS9-AS1	0.432113	1.71767e-18	postive
cor212	EDNRA	ADAMTS9-AS1	0.663127	7.37521e-49	postive
cor213	ANGPT1	ADAMTS9-AS1	0.421587	1.36568e-17	postive
cor214	GDF6	ADAMTS9-AS1	0.423059	1.0264e-17	postive
cor215	NRG2	ADAMTS9-AS1	0.41876	2.35439e-17	postive
cor216	CSRP1	ADAMTS9-AS1	0.569767	1.1662e-33	postive
cor217	PTH1R	ADAMTS9-AS1	0.646528	9.16073e-46	postive
cor218	SDC3	ADAMTS9-AS1	0.450876	3.54704e-20	postive
cor219	PTX3	ADAMTS9-AS1	0.492973	2.33564e-24	postive
cor220	ILK	ADAMTS9-AS1	0.539337	1.09608e-29	postive
cor221	GREM1	ADAMTS9-AS1	0.50081	3.34246e-25	postive
cor222	LTBP3	ADAMTS9-AS1	0.413333	6.6023e-17	postive
cor223	SEMA4C	ADAMTS9-AS1	0.406237	2.47234e-16	postive
cor224	AR	ADAMTS9-AS1	0.566255	3.51901e-33	postive
cor225	NPR1	ADAMTS9-AS1	0.648399	4.19651e-46	postive
cor226	SDC2	ADAMTS9-AS1	0.422214	1.20953e-17	postive
cor227	PDGFD	ADAMTS9-AS1	0.412429	7.82549e-17	postive
cor228	S1PR1	ADAMTS9-AS1	0.530306	1.39016e-28	postive
cor229	ANGPTL7	ADAMTS9-AS1	0.660827	2.03338e-48	postive
cor230	CYSLTR1	ADAMTS9-AS1	0.510537	2.78793e-26	postive
cor231	DES	ADAMTS9-AS1	0.497261	8.11295e-25	postive
cor232	NR2F1	ADAMTS9-AS1	0.467718	8.83255e-22	postive
cor233	IL3RA	ADAMTS9-AS1	0.407056	2.12632e-16	postive
cor234	MAPT	ADAMTS9-AS1	0.515384	7.84716e-27	postive
cor235	ANXA6	ADAMTS9-AS1	0.489006	6.1321e-24	postive
cor236	TPM2	ADAMTS9-AS1	0.574891	2.27237e-34	postive
cor237	RORB	ADAMTS9-AS1	0.440498	3.12431e-19	postive
cor238	ACKR1	ADAMTS9-AS1	0.535298	3.44585e-29	postive
cor239	PLXNA4	ADAMTS9-AS1	0.420816	1.58521e-17	postive
cor240	TNFSF12	ADAMTS9-AS1	0.52284	1.07223e-27	postive
cor241	CCL14	ADAMTS9-AS1	0.57892	6.1527e-35	postive
cor242	MAPK8	AC012363.4	0.446402	9.14638e-20	postive
cor243	BMP8B	AC012363.4	0.481071	4.07252e-23	postive
cor244	ISG20L2	AC012363.4	0.411848	8.72631e-17	postive
cor245	PTK2	AC012363.4	0.412306	8.00783e-17	postive
cor246	EPOR	AC012363.4	0.411479	9.35057e-17	postive
cor247	CHUK	AC012363.4	0.420472	1.69398e-17	postive
cor248	PPP3R1	AC012363.4	0.41727	3.13044e-17	postive
cor249	TNC	RP11-798M19.6	0.55808	4.37709e-32	postive
cor250	LTBP1	RP11-798M19.6	0.548436	7.83904e-31	postive
cor251	PTGER3	RP11-798M19.6	0.411998	8.48447e-17	postive
cor252	KCNH2	RP11-798M19.6	0.499404	4.75505e-25	postive
cor253	GLP2R	RP11-798M19.6	0.432759	1.50872e-18	postive
cor254	TGFBR3	RP11-798M19.6	0.648884	3.42446e-46	postive
cor255	FGF10	RP11-798M19.6	0.579495	5.09917e-35	postive
cor256	SEMA3C	RP11-798M19.6	0.434502	1.06196e-18	postive
cor257	FGFR1	RP11-798M19.6	0.47102	4.17937e-22	postive
cor258	ADCYAP1R1	RP11-798M19.6	0.551775	2.91741e-31	postive
cor259	PGR	RP11-798M19.6	0.70857	1.93158e-58	postive
cor260	NOS1	RP11-798M19.6	0.535357	3.38916e-29	postive
cor261	FLT3LG	RP11-798M19.6	0.435377	8.89743e-19	postive
cor262	ESR1	RP11-798M19.6	0.510391	2.89542e-26	postive
cor263	NFATC4	RP11-798M19.6	0.566627	3.13268e-33	postive
cor264	CST4	RP11-798M19.6	0.420178	1.79282e-17	postive
cor265	PTN	RP11-798M19.6	0.663225	7.06106e-49	postive
cor266	VIPR2	RP11-798M19.6	0.425534	6.32974e-18	postive
cor267	TGFBR1	RP11-798M19.6	0.408029	1.77642e-16	postive
cor268	OGN	RP11-798M19.6	0.45324	2.13845e-20	postive
cor269	PPP3CB	RP11-798M19.6	0.462262	2.98811e-21	postive
cor270	BMPR1A	RP11-798M19.6	0.604761	9.02756e-39	postive
cor271	CD81	RP11-798M19.6	0.459233	5.82368e-21	postive
cor272	GHR	RP11-798M19.6	0.491758	3.14309e-24	postive
cor273	FGF1	RP11-798M19.6	0.439831	3.58439e-19	postive
cor274	NR3C1	RP11-798M19.6	0.408675	1.57613e-16	postive
cor275	ANGPTL1	RP11-798M19.6	0.783867	3.35385e-79	postive
cor276	LEPR	RP11-798M19.6	0.455085	1.43666e-20	postive
cor277	AKT3	RP11-798M19.6	0.598818	7.38247e-38	postive
cor278	NRP2	RP11-798M19.6	0.631414	4.13414e-43	postive
cor279	PTGFR	RP11-798M19.6	0.402729	4.69466e-16	postive
cor280	AHNAK	RP11-798M19.6	0.404396	3.46456e-16	postive
cor281	GDF5	RP11-798M19.6	0.466641	1.12542e-21	postive
cor282	HSPA2	RP11-798M19.6	0.476411	1.21027e-22	postive
cor283	IL17B	RP11-798M19.6	0.607389	3.51456e-39	postive
cor284	IL6ST	RP11-798M19.6	0.446858	8.3089e-20	postive
cor285	ANGPTL2	RP11-798M19.6	0.472173	3.21148e-22	postive
cor286	IL11RA	RP11-798M19.6	0.569186	1.40127e-33	postive
cor287	FGF5	RP11-798M19.6	0.422746	1.09072e-17	postive
cor288	FGF2	RP11-798M19.6	0.647952	5.05868e-46	postive
cor289	FGF7	RP11-798M19.6	0.438759	4.46635e-19	postive
cor290	GPR17	RP11-798M19.6	0.665066	3.11485e-49	postive
cor291	AGTR1	RP11-798M19.6	0.583539	1.34565e-35	postive
cor292	SLIT2	RP11-798M19.6	0.442175	2.20923e-19	postive
cor293	VIP	RP11-798M19.6	0.603037	1.66853e-38	postive
cor294	CTF1	RP11-798M19.6	0.469641	5.71773e-22	postive
cor295	CRIM1	RP11-798M19.6	0.407737	1.87502e-16	postive
cor296	EDNRA	RP11-798M19.6	0.468556	7.31054e-22	postive
cor297	BMP3	RP11-798M19.6	0.58196	2.26824e-35	postive
cor298	ANGPT1	RP11-798M19.6	0.509444	3.7004e-26	postive
cor299	NRG2	RP11-798M19.6	0.486151	1.21876e-23	postive
cor300	CSRP1	RP11-798M19.6	0.757479	4.60529e-71	postive
cor301	ZYX	RP11-798M19.6	0.425459	6.42398e-18	postive
cor302	SDC3	RP11-798M19.6	0.570246	1.00191e-33	postive
cor303	IL31RA	RP11-798M19.6	0.437891	5.33448e-19	postive
cor304	GPER1	RP11-798M19.6	0.43513	9.35357e-19	postive
cor305	ILK	RP11-798M19.6	0.640775	9.7712e-45	postive
cor306	GREM1	RP11-798M19.6	0.442045	2.26964e-19	postive
cor307	SEMA4C	RP11-798M19.6	0.419538	2.02779e-17	postive
cor308	AR	RP11-798M19.6	0.619531	4.00505e-41	postive
cor309	ANGPTL7	RP11-798M19.6	0.719208	5.89271e-61	postive
cor310	CYSLTR1	RP11-798M19.6	0.43994	3.50517e-19	postive
cor311	BTC	RP11-798M19.6	0.528807	2.10352e-28	postive
cor312	DES	RP11-798M19.6	0.707226	3.9425e-58	postive
cor313	NR2F1	RP11-798M19.6	0.414284	5.51807e-17	postive
cor314	PENK	RP11-798M19.6	0.468321	7.70782e-22	postive
cor315	MAPT	RP11-798M19.6	0.570574	9.02933e-34	postive
cor316	ANXA6	RP11-798M19.6	0.462654	2.7394e-21	postive
cor317	TPM2	RP11-798M19.6	0.764012	5.60245e-73	postive
cor318	ACKR1	RP11-798M19.6	0.51072	2.65848e-26	postive
cor319	TNFSF12	RP11-798M19.6	0.623607	8.53068e-42	postive
cor320	CCL14	RP11-798M19.6	0.517248	4.79234e-27	postive
cor321	MASP2	CTC-510F12.2	0.428228	3.72292e-18	postive
cor322	RABEP1	CTC-510F12.2	0.402831	4.60787e-16	postive
cor323	TNC	CTC-510F12.2	0.566747	3.01703e-33	postive
cor324	LTBP1	CTC-510F12.2	0.574174	2.86134e-34	postive
cor325	PTGER3	CTC-510F12.2	0.456574	1.04042e-20	postive
cor326	KCNH2	CTC-510F12.2	0.548667	7.32401e-31	postive
cor327	GLP2R	CTC-510F12.2	0.475228	1.59144e-22	postive
cor328	RORA	CTC-510F12.2	0.407972	1.79551e-16	postive
cor329	TGFBR3	CTC-510F12.2	0.650701	1.59333e-46	postive
cor330	FGF10	CTC-510F12.2	0.555619	9.22139e-32	postive
cor331	SEMA3C	CTC-510F12.2	0.448556	5.80639e-20	postive
cor332	FGFR1	CTC-510F12.2	0.472601	2.91203e-22	postive
cor333	ADCYAP1R1	CTC-510F12.2	0.519298	2.77689e-27	postive
cor334	PGR	CTC-510F12.2	0.723069	6.73324e-62	postive
cor335	NOS1	CTC-510F12.2	0.457223	9.03363e-21	postive
cor336	LTBP4	CTC-510F12.2	0.411085	1.00652e-16	postive
cor337	FLT3LG	CTC-510F12.2	0.439883	3.54628e-19	postive
cor338	ESR1	CTC-510F12.2	0.444855	1.26484e-19	postive
cor339	DDX17	CTC-510F12.2	0.43952	3.82067e-19	postive
cor340	SOS2	CTC-510F12.2	0.416472	3.64439e-17	postive
cor341	NFATC4	CTC-510F12.2	0.652807	6.52268e-47	postive
cor342	PTN	CTC-510F12.2	0.641547	7.13447e-45	postive
cor343	VIPR2	CTC-510F12.2	0.509212	3.92901e-26	postive
cor344	NOD1	CTC-510F12.2	0.449029	5.25315e-20	postive
cor345	TGFBR1	CTC-510F12.2	0.444518	1.357e-19	postive
cor346	OGN	CTC-510F12.2	0.445184	1.18076e-19	postive
cor347	PPP3CB	CTC-510F12.2	0.466866	1.0698e-21	postive
cor348	BMPR1A	CTC-510F12.2	0.647666	5.70191e-46	postive
cor349	CD81	CTC-510F12.2	0.411405	9.48074e-17	postive
cor350	GHR	CTC-510F12.2	0.520376	2.0813e-27	postive
cor351	IL5	CTC-510F12.2	0.461464	3.56464e-21	postive
cor352	FGF1	CTC-510F12.2	0.448829	5.48053e-20	postive
cor353	NR3C1	CTC-510F12.2	0.460046	4.87133e-21	postive
cor354	SOS1	CTC-510F12.2	0.408013	1.78191e-16	postive
cor355	ANGPTL1	CTC-510F12.2	0.732697	2.55706e-64	postive
cor356	LEPR	CTC-510F12.2	0.438803	4.42615e-19	postive
cor357	AKT3	CTC-510F12.2	0.619057	4.78568e-41	postive
cor358	NRP2	CTC-510F12.2	0.640182	1.24367e-44	postive
cor359	AHNAK	CTC-510F12.2	0.516928	5.21769e-27	postive
cor360	GDF5	CTC-510F12.2	0.478168	8.04097e-23	postive
cor361	HSPA2	CTC-510F12.2	0.494632	1.55423e-24	postive
cor362	IL17B	CTC-510F12.2	0.634808	1.07955e-43	postive
cor363	KL	CTC-510F12.2	0.424802	7.30585e-18	postive
cor364	IL6ST	CTC-510F12.2	0.460147	4.76471e-21	postive
cor365	ANGPTL2	CTC-510F12.2	0.444987	1.23031e-19	postive
cor366	IL11RA	CTC-510F12.2	0.587911	3.12049e-36	postive
cor367	FGF5	CTC-510F12.2	0.429462	2.91532e-18	postive
cor368	FGF2	CTC-510F12.2	0.655227	2.3164e-47	postive
cor369	RXRG	CTC-510F12.2	0.412537	7.66764e-17	postive
cor370	SEMA6C	CTC-510F12.2	0.41025	1.17618e-16	postive
cor371	ACTA1	CTC-510F12.2	0.437274	6.05006e-19	postive
cor372	GPR17	CTC-510F12.2	0.693831	3.88445e-55	postive
cor373	AGTR1	CTC-510F12.2	0.553859	1.56531e-31	postive
cor374	SLIT2	CTC-510F12.2	0.459937	4.98984e-21	postive
cor375	TSLP	CTC-510F12.2	0.412942	7.10621e-17	postive
cor376	VIP	CTC-510F12.2	0.570279	9.91424e-34	postive
cor377	CTF1	CTC-510F12.2	0.453832	1.88281e-20	postive
cor378	CRIM1	CTC-510F12.2	0.535087	3.65751e-29	postive
cor379	THRB	CTC-510F12.2	0.486787	1.04631e-23	postive
cor380	EDNRA	CTC-510F12.2	0.508891	4.26914e-26	postive
cor381	BMP3	CTC-510F12.2	0.568583	1.69452e-33	postive
cor382	ANGPT1	CTC-510F12.2	0.525224	5.6145e-28	postive
cor383	NRG2	CTC-510F12.2	0.454383	1.67176e-20	postive
cor384	CSRP1	CTC-510F12.2	0.729377	1.79626e-63	postive
cor385	ZYX	CTC-510F12.2	0.431489	1.94606e-18	postive
cor386	PTH1R	CTC-510F12.2	0.460089	4.82626e-21	postive
cor387	SDC3	CTC-510F12.2	0.555194	1.04804e-31	postive
cor388	IL31RA	CTC-510F12.2	0.438386	4.82106e-19	postive
cor389	GPER1	CTC-510F12.2	0.430564	2.34097e-18	postive
cor390	ILK	CTC-510F12.2	0.651891	9.62659e-47	postive
cor391	GREM1	CTC-510F12.2	0.442099	2.24446e-19	postive
cor392	LTBP3	CTC-510F12.2	0.467832	8.607e-22	postive
cor393	SEMA4C	CTC-510F12.2	0.457681	8.17553e-21	postive
cor394	AR	CTC-510F12.2	0.61954	3.99024e-41	postive
cor395	NPR1	CTC-510F12.2	0.432001	1.75665e-18	postive
cor396	ROBO1	CTC-510F12.2	0.444417	1.38606e-19	postive
cor397	ANGPTL7	CTC-510F12.2	0.666712	1.49013e-49	postive
cor398	BTC	CTC-510F12.2	0.495602	1.22359e-24	postive
cor399	DES	CTC-510F12.2	0.709353	1.27262e-58	postive
cor400	NR2F1	CTC-510F12.2	0.509418	3.7256e-26	postive
cor401	GREM2	CTC-510F12.2	0.451873	2.86676e-20	postive
cor402	PENK	CTC-510F12.2	0.449993	4.28138e-20	postive
cor403	SHC4	CTC-510F12.2	0.424841	7.24957e-18	postive
cor404	MAPT	CTC-510F12.2	0.589348	1.92072e-36	postive
cor405	ANXA6	CTC-510F12.2	0.420903	1.55875e-17	postive
cor406	TPM2	CTC-510F12.2	0.753826	5.10279e-70	postive
cor407	BMPR2	CTC-510F12.2	0.405575	2.79218e-16	postive
cor408	ACKR1	CTC-510F12.2	0.480973	4.16782e-23	postive
cor409	PLXNA4	CTC-510F12.2	0.425796	6.0121e-18	postive
cor410	TNFSF12	CTC-510F12.2	0.582573	1.85259e-35	postive
cor411	CCL14	CTC-510F12.2	0.544708	2.333e-30	postive
cor412	DDX17	RP11-345P4.9	0.452985	2.25881e-20	postive
cor413	RABEP2	RP11-345P4.9	0.403591	4.01261e-16	postive
cor414	RXRB	RP11-345P4.9	0.414636	5.16328e-17	postive
cor415	HSPA5	RP11-443B20.1	0.41041	1.14161e-16	postive
cor416	OGFR	RP11-443B20.1	0.434234	1.12116e-18	postive
cor417	ELAVL1	RP11-443B20.1	0.422208	1.21094e-17	postive
cor418	TXLNA	RP11-443B20.1	0.453185	2.16397e-20	postive
cor419	BIRC5	RP11-443B20.1	0.521769	1.43124e-27	postive
cor420	SEMA4G	RP11-443B20.1	0.407808	1.85064e-16	postive
cor421	DDX17	RP11-443B20.1	0.410655	1.09067e-16	postive
cor422	HNF4A	RP11-443B20.1	0.497477	7.68887e-25	postive
cor423	TYK2	RP11-443B20.1	0.469353	6.1035e-22	postive
cor424	MAPK8	RP11-443B20.1	0.460443	4.46455e-21	postive
cor425	BRD8	RP11-443B20.1	0.498283	6.2913e-25	postive
cor426	PLXNA1	RP11-443B20.1	0.420101	1.81952e-17	postive
cor427	ACVR2B	RP11-443B20.1	0.416101	3.91088e-17	postive
cor428	SOS1	RP11-443B20.1	0.437313	6.00224e-19	postive
cor429	HDAC1	RP11-443B20.1	0.406157	2.50886e-16	postive
cor430	CREB1	RP11-443B20.1	0.414293	5.50897e-17	postive
cor431	NR2C1	RP11-443B20.1	0.405183	2.99998e-16	postive
cor432	PLCG1	RP11-443B20.1	0.460833	4.09737e-21	postive
cor433	PLXNA3	RP11-443B20.1	0.424686	7.47285e-18	postive
cor434	ACVR1B	RP11-443B20.1	0.51933	2.75368e-27	postive
cor435	SEMA4F	RP11-443B20.1	0.453827	1.88465e-20	postive
cor436	IREB2	RP11-443B20.1	0.485898	1.29494e-23	postive
cor437	ISG20L2	RP11-443B20.1	0.498865	5.44041e-25	postive
cor438	HDGF	RP11-443B20.1	0.513453	1.30362e-26	postive
cor439	GNRH1	RP11-443B20.1	0.410508	1.12091e-16	postive
cor440	NR6A1	RP11-443B20.1	0.480783	4.35843e-23	postive
cor441	LRSAM1	RP11-443B20.1	0.414499	5.2988e-17	postive
cor442	ADAR	RP11-443B20.1	0.461552	3.49631e-21	postive
cor443	UCN	RP11-443B20.1	0.481295	3.86294e-23	postive
cor444	PLXNB1	RP11-443B20.1	0.459996	4.92575e-21	postive
cor445	PTK2	RP11-443B20.1	0.404442	3.43578e-16	postive
cor446	NR2C2	RP11-443B20.1	0.531932	8.84903e-29	postive
cor447	SP1	RP11-443B20.1	0.422834	1.07237e-17	postive
cor448	HMGB1	RP11-443B20.1	0.412547	7.65309e-17	postive
cor449	DAXX	RP11-443B20.1	0.48196	3.30179e-23	postive
cor450	RXRB	RP11-443B20.1	0.460334	4.57224e-21	postive
cor451	AGER	RP11-443B20.1	0.516947	5.19099e-27	postive
cor452	SKIV2L	RP11-443B20.1	0.502131	2.39668e-25	postive
cor453	TRIM27	RP11-443B20.1	0.541317	6.21621e-30	postive
cor454	LTB4R2	RP11-443B20.1	0.413901	5.93144e-17	postive
cor455	IRF9	RP11-443B20.1	0.41936	2.09829e-17	postive
cor456	TNFRSF25	RP11-443B20.1	0.543436	3.37384e-30	postive
cor457	PPP3R1	RP11-443B20.1	0.402551	4.84875e-16	postive
cor458	CORT	RP11-443B20.1	0.467908	8.46214e-22	postive
cor459	CNTF	RP11-443B20.1	0.404266	3.54786e-16	postive
cor460	MC1R	RP11-443B20.1	0.491938	3.00863e-24	postive
cor461	IKBKE	RP11-443B20.1	0.42071	1.61798e-17	postive
cor462	PLAU	RP11-366L20.2	0.45921	5.85276e-21	postive
cor463	KRAS	RP11-366L20.2	0.409904	1.25451e-16	postive
cor464	TBK1	RP11-366L20.2	0.505422	1.03976e-25	postive
cor465	IFNE	RP11-366L20.2	0.501159	3.06184e-25	postive
cor466	CGB7	RP11-366L20.2	0.512986	1.47295e-26	postive
cor467	NTF4	RP11-366L20.2	0.498734	5.62162e-25	postive
cor468	PLCG1	DLGAP1-AS2	0.402693	4.72474e-16	postive
cor469	NR6A1	DLGAP1-AS2	0.421787	1.31368e-17	postive
cor470	SEMA3G	RP11-867G23.10	0.438511	4.69889e-19	postive
cor471	TNC	RP11-867G23.10	0.736324	2.94085e-65	postive
cor472	LTBP1	RP11-867G23.10	0.670357	2.86522e-50	postive
cor473	ELN	RP11-867G23.10	0.418338	2.55258e-17	postive
cor474	PTGER3	RP11-867G23.10	0.52752	2.99705e-28	postive
cor475	KCNH2	RP11-867G23.10	0.649825	2.30593e-46	postive
cor476	GLP2R	RP11-867G23.10	0.544355	2.58499e-30	postive
cor477	TGFBR3	RP11-867G23.10	0.697096	7.49641e-56	postive
cor478	FGF10	RP11-867G23.10	0.741699	1.11606e-66	postive
cor479	SEMA3C	RP11-867G23.10	0.459912	5.01743e-21	postive
cor480	FGFR1	RP11-867G23.10	0.625156	4.71094e-42	postive
cor481	ADCYAP1R1	RP11-867G23.10	0.720417	2.99905e-61	postive
cor482	PGR	RP11-867G23.10	0.876096	3.12902e-120	postive
cor483	NOS1	RP11-867G23.10	0.564738	5.64809e-33	postive
cor484	ESR1	RP11-867G23.10	0.543733	3.09572e-30	postive
cor485	NFATC4	RP11-867G23.10	0.717205	1.78966e-60	postive
cor486	CST4	RP11-867G23.10	0.466269	1.22351e-21	postive
cor487	PTN	RP11-867G23.10	0.802201	1.45887e-85	postive
cor488	VIPR2	RP11-867G23.10	0.543702	3.12361e-30	postive
cor489	TGFBR1	RP11-867G23.10	0.484184	1.949e-23	postive
cor490	OGN	RP11-867G23.10	0.517647	4.31042e-27	postive
cor491	CXCL12	RP11-867G23.10	0.433189	1.38378e-18	postive
cor492	PPP3CB	RP11-867G23.10	0.435914	7.97969e-19	postive
cor493	BMPR1A	RP11-867G23.10	0.65302	5.95598e-47	postive
cor494	CD81	RP11-867G23.10	0.500849	3.3101e-25	postive
cor495	GHR	RP11-867G23.10	0.59849	8.2793e-38	postive
cor496	FGF1	RP11-867G23.10	0.509899	3.28941e-26	postive
cor497	NR3C1	RP11-867G23.10	0.456119	1.14835e-20	postive
cor498	ANGPTL1	RP11-867G23.10	0.936996	1.88731e-172	postive
cor499	LEPR	RP11-867G23.10	0.458762	6.45568e-21	postive
cor500	AKT3	RP11-867G23.10	0.739282	4.90958e-66	postive
cor501	NRP2	RP11-867G23.10	0.792541	3.94543e-82	postive
cor502	TEK	RP11-867G23.10	0.428876	3.27462e-18	postive
cor503	PTGFR	RP11-867G23.10	0.436804	6.65841e-19	postive
cor504	AHNAK	RP11-867G23.10	0.488034	7.75267e-24	postive
cor505	GDF5	RP11-867G23.10	0.553034	2.00379e-31	postive
cor506	HSPA2	RP11-867G23.10	0.611573	7.68781e-40	postive
cor507	IL17B	RP11-867G23.10	0.746165	6.91538e-68	postive
cor508	KL	RP11-867G23.10	0.422995	1.03934e-17	postive
cor509	IL6ST	RP11-867G23.10	0.483919	2.07591e-23	postive
cor510	ANGPTL2	RP11-867G23.10	0.608916	2.0239e-39	postive
cor511	IL11RA	RP11-867G23.10	0.519509	2.62504e-27	postive
cor512	FGF5	RP11-867G23.10	0.558894	3.4163e-32	postive
cor513	FGF2	RP11-867G23.10	0.76742	5.30313e-74	postive
cor514	FGF7	RP11-867G23.10	0.49534	1.30521e-24	postive
cor515	RXRG	RP11-867G23.10	0.458056	7.53317e-21	postive
cor516	ACTA1	RP11-867G23.10	0.517788	4.15252e-27	postive
cor517	GPR17	RP11-867G23.10	0.785319	1.10799e-79	postive
cor518	AGTR1	RP11-867G23.10	0.689538	3.26869e-54	postive
cor519	SLIT2	RP11-867G23.10	0.530395	1.35627e-28	postive
cor520	TSLP	RP11-867G23.10	0.449587	4.66675e-20	postive
cor521	VIP	RP11-867G23.10	0.74164	1.15746e-66	postive
cor522	CTF1	RP11-867G23.10	0.525061	5.8697e-28	postive
cor523	VEGFC	RP11-867G23.10	0.401793	5.56335e-16	postive
cor524	CRIM1	RP11-867G23.10	0.478753	7.0143e-23	postive
cor525	THRB	RP11-867G23.10	0.401738	5.61843e-16	postive
cor526	EDNRA	RP11-867G23.10	0.55951	2.83041e-32	postive
cor527	BMP3	RP11-867G23.10	0.726391	1.01151e-62	postive
cor528	ANGPT1	RP11-867G23.10	0.582755	1.74473e-35	postive
cor529	NRG2	RP11-867G23.10	0.528595	2.23008e-28	postive
cor530	CSRP1	RP11-867G23.10	0.944564	1.67207e-182	postive
cor531	ZYX	RP11-867G23.10	0.556984	6.10391e-32	postive
cor532	PTH1R	RP11-867G23.10	0.477151	1.01913e-22	postive
cor533	SDC3	RP11-867G23.10	0.671193	1.95649e-50	postive
cor534	PTX3	RP11-867G23.10	0.418264	2.58897e-17	postive
cor535	GDF9	RP11-867G23.10	0.417816	2.82044e-17	postive
cor536	IL31RA	RP11-867G23.10	0.59991	5.03472e-38	postive
cor537	GPER1	RP11-867G23.10	0.518047	3.87581e-27	postive
cor538	ILK	RP11-867G23.10	0.821569	4.70928e-93	postive
cor539	GREM1	RP11-867G23.10	0.540203	8.55769e-30	postive
cor540	LTBP3	RP11-867G23.10	0.457278	8.92655e-21	postive
cor541	SEMA4C	RP11-867G23.10	0.453958	1.83249e-20	postive
cor542	AR	RP11-867G23.10	0.734158	1.0751e-64	postive
cor543	ADRB2	RP11-867G23.10	0.421476	1.39542e-17	postive
cor544	NPR1	RP11-867G23.10	0.528783	2.11717e-28	postive
cor545	ROBO1	RP11-867G23.10	0.455486	1.3172e-20	postive
cor546	S1PR1	RP11-867G23.10	0.44639	9.16961e-20	postive
cor547	ANGPTL7	RP11-867G23.10	0.870407	7.72948e-117	postive
cor548	CYSLTR1	RP11-867G23.10	0.474193	2.02028e-22	postive
cor549	BTC	RP11-867G23.10	0.533886	5.12557e-29	postive
cor550	DES	RP11-867G23.10	0.911202	9.93104e-146	postive
cor551	NR2F1	RP11-867G23.10	0.52912	1.92931e-28	postive
cor552	GREM2	RP11-867G23.10	0.478997	6.62591e-23	postive
cor553	PENK	RP11-867G23.10	0.596104	1.89941e-37	postive
cor554	MAPT	RP11-867G23.10	0.655013	2.53877e-47	postive
cor555	ANXA6	RP11-867G23.10	0.587847	3.18818e-36	postive
cor556	TPM2	RP11-867G23.10	0.934466	2.28764e-169	postive
cor557	ACKR1	RP11-867G23.10	0.627247	2.1025e-42	postive
cor558	PLXNA4	RP11-867G23.10	0.479572	5.79211e-23	postive
cor559	TNFSF12	RP11-867G23.10	0.727906	4.21887e-63	postive
cor560	CCL14	RP11-867G23.10	0.543228	3.58313e-30	postive
cor561	NTS	HOXC-AS1	0.402547	4.85166e-16	postive
cor562	FGF17	HOXC-AS1	0.450349	3.9686e-20	postive
cor563	GDNF	HOXC-AS1	0.416785	3.43385e-17	postive
cor564	SLC11A1	RP11-181E10.3	0.450506	3.83858e-20	postive
cor565	VIM	RP11-181E10.3	0.415124	4.70776e-17	postive
cor566	SH3BP2	RP11-181E10.3	0.40656	2.32963e-16	postive
cor567	NRP1	RP11-181E10.3	0.41692	3.34651e-17	postive
cor568	FLT1	RP11-181E10.3	0.402567	4.83472e-16	postive
cor569	WNT5A	RP11-181E10.3	0.487187	9.50496e-24	postive
cor570	INHBA	RP11-181E10.3	0.407861	1.83254e-16	postive
cor571	KDR	RP11-181E10.3	0.417135	3.21199e-17	postive
cor572	C5AR2	RP11-181E10.3	0.522354	1.22245e-27	postive
cor573	ITGAV	RP11-181E10.3	0.433462	1.30975e-18	postive
cor574	UCN2	RP11-181E10.3	0.47267	2.86649e-22	postive
cor575	IL24	RP11-181E10.3	0.404269	3.54597e-16	postive
cor576	BMPR2	RP11-181E10.3	0.429217	3.06027e-18	postive
cor577	BMP7	BLACAT1	0.407162	2.08497e-16	postive
cor578	PLXNB1	BLACAT1	0.401988	5.36997e-16	postive
cor579	TNFRSF11B	BLACAT1	0.540804	7.20246e-30	postive
cor580	SYK	BLACAT1	0.451308	3.23513e-20	postive
cor581	MASP2	PCBP1-AS1	0.514813	9.11984e-27	postive
cor582	RABEP1	PCBP1-AS1	0.50306	1.89477e-25	postive
cor583	NFATC3	PCBP1-AS1	0.440201	3.32172e-19	postive
cor584	CYLD	PCBP1-AS1	0.428776	3.34037e-18	postive
cor585	TXLNA	PCBP1-AS1	0.406772	2.2405e-16	postive
cor586	DDX17	PCBP1-AS1	0.575337	1.96799e-34	postive
cor587	SOS2	PCBP1-AS1	0.481845	3.39284e-23	postive
cor588	NFAT5	PCBP1-AS1	0.442363	2.125e-19	postive
cor589	IKBKB	PCBP1-AS1	0.50912	4.0237e-26	postive
cor590	TYK2	PCBP1-AS1	0.419262	2.13801e-17	postive
cor591	MAPK8	PCBP1-AS1	0.474547	1.86205e-22	postive
cor592	CBL	PCBP1-AS1	0.42609	5.67521e-18	postive
cor593	BRD8	PCBP1-AS1	0.502842	2.00244e-25	postive
cor594	CBLB	PCBP1-AS1	0.484382	1.85923e-23	postive
cor595	SOS1	PCBP1-AS1	0.578359	7.38766e-35	postive
cor596	PIK3R3	PCBP1-AS1	0.431441	1.96482e-18	postive
cor597	CREB1	PCBP1-AS1	0.529283	1.8447e-28	postive
cor598	NR2C1	PCBP1-AS1	0.487696	8.41119e-24	postive
cor599	PTK2B	PCBP1-AS1	0.407624	1.91452e-16	postive
cor600	ACVR2A	PCBP1-AS1	0.532543	7.46187e-29	postive
cor601	IREB2	PCBP1-AS1	0.473448	2.39807e-22	postive
cor602	TANK	PCBP1-AS1	0.49754	7.56864e-25	postive
cor603	IL11RA	PCBP1-AS1	0.418708	2.37802e-17	postive
cor604	ESR2	PCBP1-AS1	0.413046	6.96919e-17	postive
cor605	IFNAR1	PCBP1-AS1	0.41129	9.68628e-17	postive
cor606	PIK3R1	PCBP1-AS1	0.400754	6.71245e-16	postive
cor607	GNRH1	PCBP1-AS1	0.540409	8.06605e-30	postive
cor608	AGRP	PCBP1-AS1	0.484917	1.63685e-23	postive
cor609	JAK1	PCBP1-AS1	0.405294	2.93979e-16	postive
cor610	MALT1	PCBP1-AS1	0.413696	6.16593e-17	postive
cor611	NR1D2	PCBP1-AS1	0.413153	6.82931e-17	postive
cor612	NPPA	PCBP1-AS1	0.44603	9.88782e-20	postive
cor613	CRLF3	PCBP1-AS1	0.474677	1.80729e-22	postive
cor614	NR2C2	PCBP1-AS1	0.564545	5.9974e-33	postive
cor615	SP1	PCBP1-AS1	0.505006	1.15605e-25	postive
cor616	BMPR2	PCBP1-AS1	0.427637	4.18485e-18	postive
cor617	AGER	PCBP1-AS1	0.438684	4.53562e-19	postive
cor618	CHUK	PCBP1-AS1	0.409703	1.30241e-16	postive
cor619	LAT	PCBP1-AS1	0.43899	4.26023e-19	postive
cor620	IRF9	PCBP1-AS1	0.40108	6.32915e-16	postive
cor621	NR2E3	PCBP1-AS1	0.401749	5.60729e-16	postive
cor622	SEMA3G	RP11-613D13.8	0.46969	5.65396e-22	postive
cor623	SLC11A1	RP11-613D13.8	0.414794	5.01089e-17	postive
cor624	HGF	RP11-613D13.8	0.444828	1.2719e-19	postive
cor625	VIM	RP11-613D13.8	0.469159	6.37718e-22	postive
cor626	FLT4	RP11-613D13.8	0.493222	2.19772e-24	postive
cor627	TNC	RP11-613D13.8	0.463711	2.16626e-21	postive
cor628	LTBP1	RP11-613D13.8	0.589049	2.12512e-36	postive
cor629	ELN	RP11-613D13.8	0.465738	1.37792e-21	postive
cor630	PTGER3	RP11-613D13.8	0.436202	7.52533e-19	postive
cor631	TIE1	RP11-613D13.8	0.579439	5.19367e-35	postive
cor632	IL4R	RP11-613D13.8	0.449878	4.38714e-20	postive
cor633	FGFR1	RP11-613D13.8	0.409002	1.48339e-16	postive
cor634	PGR	RP11-613D13.8	0.433901	1.19906e-18	postive
cor635	IL11	RP11-613D13.8	0.579803	4.60953e-35	postive
cor636	NRP1	RP11-613D13.8	0.442265	2.16869e-19	postive
cor637	PDGFB	RP11-613D13.8	0.4122	8.16957e-17	postive
cor638	NFATC4	RP11-613D13.8	0.643052	3.85205e-45	postive
cor639	CLEC11A	RP11-613D13.8	0.42019	1.78871e-17	postive
cor640	ENG	RP11-613D13.8	0.535425	3.32476e-29	postive
cor641	CSF3	RP11-613D13.8	0.455574	1.29256e-20	postive
cor642	GHR	RP11-613D13.8	0.421402	1.41554e-17	postive
cor643	NR3C1	RP11-613D13.8	0.420287	1.75527e-17	postive
cor644	PDGFRB	RP11-613D13.8	0.553474	1.757e-31	postive
cor645	WNT5A	RP11-613D13.8	0.508568	4.6392e-26	postive
cor646	IL1R1	RP11-613D13.8	0.595069	2.71668e-37	postive
cor647	AKT3	RP11-613D13.8	0.535643	3.1267e-29	postive
cor648	NRP2	RP11-613D13.8	0.4576	8.32259e-21	postive
cor649	TNFAIP3	RP11-613D13.8	0.456535	1.04929e-20	postive
cor650	NR4A3	RP11-613D13.8	0.704509	1.64636e-57	postive
cor651	LTBP2	RP11-613D13.8	0.50207	2.43389e-25	postive
cor652	TGFB3	RP11-613D13.8	0.457311	8.86272e-21	postive
cor653	TEK	RP11-613D13.8	0.518954	3.0441e-27	postive
cor654	PTGFR	RP11-613D13.8	0.487097	9.71434e-24	postive
cor655	INHBA	RP11-613D13.8	0.445161	1.18651e-19	postive
cor656	NR4A1	RP11-613D13.8	0.402115	5.24737e-16	postive
cor657	CXCL6	RP11-613D13.8	0.428441	3.56921e-18	postive
cor658	HSPA2	RP11-613D13.8	0.483821	2.12489e-23	postive
cor659	IL17B	RP11-613D13.8	0.476194	1.27268e-22	postive
cor660	IL6ST	RP11-613D13.8	0.468658	7.14381e-22	postive
cor661	APLNR	RP11-613D13.8	0.408125	1.74537e-16	postive
cor662	C5AR2	RP11-613D13.8	0.54145	5.98329e-30	postive
cor663	PDGFRA	RP11-613D13.8	0.568754	1.60581e-33	postive
cor664	IL6	RP11-613D13.8	0.625098	4.81697e-42	postive
cor665	ANGPTL2	RP11-613D13.8	0.613454	3.8529e-40	postive
cor666	FGF5	RP11-613D13.8	0.4559	1.20439e-20	postive
cor667	FGF2	RP11-613D13.8	0.460303	4.60359e-21	postive
cor668	ACVRL1	RP11-613D13.8	0.504347	1.36702e-25	postive
cor669	FGF7	RP11-613D13.8	0.54057	7.70235e-30	postive
cor670	ACKR3	RP11-613D13.8	0.505996	8.97826e-26	postive
cor671	UCN2	RP11-613D13.8	0.498256	6.33351e-25	postive
cor672	SHC3	RP11-613D13.8	0.408454	1.64216e-16	postive
cor673	VEGFC	RP11-613D13.8	0.512235	1.79209e-26	postive
cor674	CRIM1	RP11-613D13.8	0.429569	2.85353e-18	postive
cor675	EDNRA	RP11-613D13.8	0.506396	8.10463e-26	postive
cor676	PTH1R	RP11-613D13.8	0.497459	7.72259e-25	postive
cor677	IL24	RP11-613D13.8	0.595108	2.68071e-37	postive
cor678	PTX3	RP11-613D13.8	0.503687	1.61652e-25	postive
cor679	GREM1	RP11-613D13.8	0.521718	1.45112e-27	postive
cor680	SEMA6B	RP11-613D13.8	0.496075	1.08845e-24	postive
cor681	BMP1	RP11-613D13.8	0.417808	2.82494e-17	postive
cor682	SEMA4C	RP11-613D13.8	0.431821	1.82114e-18	postive
cor683	NPR1	RP11-613D13.8	0.537988	1.60974e-29	postive
cor684	ROBO1	RP11-613D13.8	0.502584	2.13746e-25	postive
cor685	S1PR1	RP11-613D13.8	0.523198	9.73201e-28	postive
cor686	NR2F1	RP11-613D13.8	0.473131	2.57918e-22	postive
cor687	GREM2	RP11-613D13.8	0.484702	1.72307e-23	postive
cor688	SOCS3	RP11-613D13.8	0.589697	1.70652e-36	postive
cor689	IL3RA	RP11-613D13.8	0.516037	6.60427e-27	postive
cor690	ANXA6	RP11-613D13.8	0.404018	3.71227e-16	postive
cor691	RORB	RP11-613D13.8	0.503786	1.57632e-25	postive
cor692	ACKR1	RP11-613D13.8	0.438792	4.43655e-19	postive
cor693	PLXNA4	RP11-613D13.8	0.470064	5.19408e-22	postive
cor694	TNFSF12	RP11-613D13.8	0.435408	8.84075e-19	postive
cor695	TNC	CTC-510F12.7	0.596983	1.39999e-37	postive
cor696	LTBP1	CTC-510F12.7	0.581535	2.60993e-35	postive
cor697	PTGER3	CTC-510F12.7	0.468265	7.80625e-22	postive
cor698	KCNH2	CTC-510F12.7	0.565549	4.38714e-33	postive
cor699	GLP2R	CTC-510F12.7	0.499783	4.32457e-25	postive
cor700	TGFBR3	CTC-510F12.7	0.614046	3.09711e-40	postive
cor701	FGF10	CTC-510F12.7	0.639897	1.39599e-44	postive
cor702	SEMA3C	CTC-510F12.7	0.454398	1.66648e-20	postive
cor703	FGFR1	CTC-510F12.7	0.50973	3.43639e-26	postive
cor704	ADCYAP1R1	CTC-510F12.7	0.570272	9.93861e-34	postive
cor705	PGR	CTC-510F12.7	0.744054	2.59292e-67	postive
cor706	NOS1	CTC-510F12.7	0.49483	1.48003e-24	postive
cor707	FLT3LG	CTC-510F12.7	0.43112	2.09488e-18	postive
cor708	ESR1	CTC-510F12.7	0.529862	1.57189e-28	postive
cor709	NFATC4	CTC-510F12.7	0.61514	2.06574e-40	postive
cor710	CST4	CTC-510F12.7	0.460835	4.0949e-21	postive
cor711	PTN	CTC-510F12.7	0.70956	1.13944e-58	postive
cor712	VIPR2	CTC-510F12.7	0.437553	5.71544e-19	postive
cor713	TGFBR1	CTC-510F12.7	0.404825	3.2033e-16	postive
cor714	OGN	CTC-510F12.7	0.493015	2.31155e-24	postive
cor715	PPP3CB	CTC-510F12.7	0.472791	2.78827e-22	postive
cor716	BMPR1A	CTC-510F12.7	0.623233	9.83897e-42	postive
cor717	GHR	CTC-510F12.7	0.502534	2.16483e-25	postive
cor718	IL5	CTC-510F12.7	0.429097	3.13427e-18	postive
cor719	FGF1	CTC-510F12.7	0.457249	8.98341e-21	postive
cor720	NR3C1	CTC-510F12.7	0.430076	2.57977e-18	postive
cor721	ANGPTL1	CTC-510F12.7	0.805898	6.30815e-87	postive
cor722	LEPR	CTC-510F12.7	0.441577	2.50049e-19	postive
cor723	AKT3	CTC-510F12.7	0.623209	9.92829e-42	postive
cor724	NRP2	CTC-510F12.7	0.635534	8.08232e-44	postive
cor725	AHNAK	CTC-510F12.7	0.406008	2.57853e-16	postive
cor726	GDF5	CTC-510F12.7	0.532224	8.15711e-29	postive
cor727	HSPA2	CTC-510F12.7	0.467739	8.78997e-22	postive
cor728	IL17B	CTC-510F12.7	0.656198	1.52501e-47	postive
cor729	KL	CTC-510F12.7	0.420599	1.653e-17	postive
cor730	IL6ST	CTC-510F12.7	0.440706	2.99336e-19	postive
cor731	ANGPTL2	CTC-510F12.7	0.464048	2.00964e-21	postive
cor732	IL11RA	CTC-510F12.7	0.57012	1.04278e-33	postive
cor733	FGF5	CTC-510F12.7	0.482469	2.92789e-23	postive
cor734	FGF2	CTC-510F12.7	0.677612	1.00227e-51	postive
cor735	FGF7	CTC-510F12.7	0.439433	3.8897e-19	postive
cor736	RXRG	CTC-510F12.7	0.423463	9.4871e-18	postive
cor737	ACTA1	CTC-510F12.7	0.436148	7.60915e-19	postive
cor738	GPR17	CTC-510F12.7	0.72113	2.01082e-61	postive
cor739	AGTR1	CTC-510F12.7	0.66637	1.73732e-49	postive
cor740	SLIT2	CTC-510F12.7	0.414821	4.98557e-17	postive
cor741	TSLP	CTC-510F12.7	0.425885	5.90904e-18	postive
cor742	VIP	CTC-510F12.7	0.648503	4.01769e-46	postive
cor743	CTF1	CTC-510F12.7	0.462044	3.13557e-21	postive
cor744	CRIM1	CTC-510F12.7	0.426151	5.60734e-18	postive
cor745	THRB	CTC-510F12.7	0.440183	3.33387e-19	postive
cor746	EDNRA	CTC-510F12.7	0.461938	3.21011e-21	postive
cor747	BMP3	CTC-510F12.7	0.670145	3.15539e-50	postive
cor748	ANGPT1	CTC-510F12.7	0.561405	1.58309e-32	postive
cor749	NRG2	CTC-510F12.7	0.450354	3.9649e-20	postive
cor750	CSRP1	CTC-510F12.7	0.786025	6.44887e-80	postive
cor751	ZYX	CTC-510F12.7	0.411249	9.76171e-17	postive
cor752	PTH1R	CTC-510F12.7	0.42069	1.62419e-17	postive
cor753	SDC3	CTC-510F12.7	0.544874	2.22251e-30	postive
cor754	GDF9	CTC-510F12.7	0.433554	1.28589e-18	postive
cor755	IL31RA	CTC-510F12.7	0.482328	3.02672e-23	postive
cor756	GPER1	CTC-510F12.7	0.445124	1.19554e-19	postive
cor757	ILK	CTC-510F12.7	0.651594	1.09174e-46	postive
cor758	GREM1	CTC-510F12.7	0.452654	2.42523e-20	postive
cor759	LTBP3	CTC-510F12.7	0.454665	1.57306e-20	postive
cor760	AR	CTC-510F12.7	0.674702	3.89221e-51	postive
cor761	ROBO1	CTC-510F12.7	0.4183	2.57128e-17	postive
cor762	ANGPTL7	CTC-510F12.7	0.715886	3.7005e-60	postive
cor763	BTC	CTC-510F12.7	0.476981	1.06027e-22	postive
cor764	DES	CTC-510F12.7	0.772219	1.7893e-75	postive
cor765	NR2F1	CTC-510F12.7	0.46686	1.07138e-21	postive
cor766	GREM2	CTC-510F12.7	0.476646	1.14604e-22	postive
cor767	PENK	CTC-510F12.7	0.511062	2.43244e-26	postive
cor768	SHC4	CTC-510F12.7	0.453389	2.07103e-20	postive
cor769	MAPT	CTC-510F12.7	0.605648	6.57256e-39	postive
cor770	ANXA6	CTC-510F12.7	0.453407	2.06317e-20	postive
cor771	TPM2	CTC-510F12.7	0.819191	4.37203e-92	postive
cor772	ACKR1	CTC-510F12.7	0.498868	5.4361e-25	postive
cor773	TNFSF12	CTC-510F12.7	0.601565	2.80967e-38	postive
cor774	CCL14	CTC-510F12.7	0.532196	8.21944e-29	postive
cor775	RABEP1	CTD-2574D22.4	0.404678	3.29038e-16	postive
cor776	PIK3CB	CTD-2574D22.4	0.405728	2.71446e-16	postive
cor777	EIF2AK2	CTD-2574D22.4	0.406917	2.1816e-16	postive
cor778	NFATC3	CTD-2574D22.4	0.454334	1.68978e-20	postive
cor779	DDX17	CTD-2574D22.4	0.585578	6.8259e-36	postive
cor780	SOS2	CTD-2574D22.4	0.418968	2.26208e-17	postive
cor781	NFAT5	CTD-2574D22.4	0.459917	5.01135e-21	postive
cor782	IKBKB	CTD-2574D22.4	0.5265	3.96374e-28	postive
cor783	TYK2	CTD-2574D22.4	0.486163	1.21523e-23	postive
cor784	MAPK8	CTD-2574D22.4	0.482197	3.12234e-23	postive
cor785	BRD8	CTD-2574D22.4	0.511738	2.04027e-26	postive
cor786	CBLB	CTD-2574D22.4	0.469213	6.30009e-22	postive
cor787	SOS1	CTD-2574D22.4	0.509771	3.40044e-26	postive
cor788	CREB1	CTD-2574D22.4	0.516685	5.56423e-27	postive
cor789	NR2C1	CTD-2574D22.4	0.521374	1.59169e-27	postive
cor790	ACVR2A	CTD-2574D22.4	0.403319	4.21635e-16	postive
cor791	ECD	CTD-2574D22.4	0.44256	2.03991e-19	postive
cor792	PLCG1	CTD-2574D22.4	0.458264	7.19941e-21	postive
cor793	CANX	CTD-2574D22.4	0.428754	3.35502e-18	postive
cor794	PLXNA3	CTD-2574D22.4	0.459502	5.48956e-21	postive
cor795	TRIM5	CTD-2574D22.4	0.407266	2.04567e-16	postive
cor796	IREB2	CTD-2574D22.4	0.514155	1.08433e-26	postive
cor797	TANK	CTD-2574D22.4	0.430818	2.22552e-18	postive
cor798	GNRH1	CTD-2574D22.4	0.518369	3.55756e-27	postive
cor799	LRSAM1	CTD-2574D22.4	0.426124	5.63775e-18	postive
cor800	TCF7L2	CTD-2574D22.4	0.407798	1.85418e-16	postive
cor801	ADAR	CTD-2574D22.4	0.441987	2.29701e-19	postive
cor802	AIMP1	CTD-2574D22.4	0.412029	8.43519e-17	postive
cor803	PLXNB1	CTD-2574D22.4	0.401828	5.52805e-16	postive
cor804	PTK2	CTD-2574D22.4	0.429035	3.17317e-18	postive
cor805	NR1D2	CTD-2574D22.4	0.431936	1.77948e-18	postive
cor806	CRLF3	CTD-2574D22.4	0.48187	3.37337e-23	postive
cor807	NR2C2	CTD-2574D22.4	0.531529	9.89933e-29	postive
cor808	RABEP2	CTD-2574D22.4	0.486476	1.12738e-23	postive
cor809	TBK1	CTD-2574D22.4	0.412289	8.03399e-17	postive
cor810	SP1	CTD-2574D22.4	0.514346	1.03122e-26	postive
cor811	SEMA4D	CTD-2574D22.4	0.404875	3.17412e-16	postive
cor812	TRIM27	CTD-2574D22.4	0.496269	1.03755e-24	postive
cor813	CHUK	CTD-2574D22.4	0.417528	2.97999e-17	postive
cor814	LAT	CTD-2574D22.4	0.469382	6.06313e-22	postive
cor815	LTB4R2	CTD-2574D22.4	0.421583	1.36676e-17	postive
cor816	IRF9	CTD-2574D22.4	0.574808	2.3333e-34	postive
cor817	MC1R	CTD-2574D22.4	0.518056	3.86642e-27	postive
cor818	MASP2	ANKRD10-IT1	0.465548	1.43784e-21	postive
cor819	DDX17	ANKRD10-IT1	0.551754	2.93607e-31	postive
cor820	IKBKB	ANKRD10-IT1	0.441886	2.34594e-19	postive
cor821	MAPK8	ANKRD10-IT1	0.423544	9.3395e-18	postive
cor822	BRD8	ANKRD10-IT1	0.48419	1.94608e-23	postive
cor823	SOS1	ANKRD10-IT1	0.428326	3.65151e-18	postive
cor824	CREB1	ANKRD10-IT1	0.490721	4.04622e-24	postive
cor825	NR2C1	ANKRD10-IT1	0.483866	2.10205e-23	postive
cor826	ACVR2A	ANKRD10-IT1	0.45545	1.32761e-20	postive
cor827	PLXNA3	ANKRD10-IT1	0.45829	7.15792e-21	postive
cor828	IREB2	ANKRD10-IT1	0.401332	6.04671e-16	postive
cor829	TANK	ANKRD10-IT1	0.457187	9.10603e-21	postive
cor830	GNRH1	ANKRD10-IT1	0.542391	4.56293e-30	postive
cor831	VAV2	ANKRD10-IT1	0.446317	9.31097e-20	postive
cor832	PLXNB1	ANKRD10-IT1	0.443888	1.54766e-19	postive
cor833	NPPA	ANKRD10-IT1	0.408913	1.50831e-16	postive
cor834	CRLF3	ANKRD10-IT1	0.426251	5.49814e-18	postive
cor835	NR2C2	ANKRD10-IT1	0.530181	1.43902e-28	postive
cor836	IFNLR1	ANKRD10-IT1	0.410654	1.09098e-16	postive
cor837	HMGB1	ANKRD10-IT1	0.494488	1.61022e-24	postive
cor838	IRF9	ANKRD10-IT1	0.554111	1.45166e-31	postive
cor839	TNFRSF25	ANKRD10-IT1	0.433667	1.25674e-18	postive
cor840	TRIM22	AF131217.1	0.428133	3.79387e-18	postive
cor841	TGFBR2	AF131217.1	0.406488	2.36071e-16	postive
cor842	ITGAL	AL928768.3	0.560395	2.15897e-32	postive
cor843	BTK	AL928768.3	0.523073	1.0068e-27	postive
cor844	TNFRSF17	AL928768.3	0.702662	4.3109e-57	postive
cor845	CSF2RB	AL928768.3	0.43333	1.34515e-18	postive
cor846	CD40LG	AL928768.3	0.495686	1.19829e-24	postive
cor847	CD79A	AL928768.3	0.545182	2.03241e-30	postive
cor848	TNFSF8	AL928768.3	0.58433	1.03461e-35	postive
cor849	BACH2	AL928768.3	0.662382	1.02548e-48	postive
cor850	CCR6	AL928768.3	0.405382	2.89234e-16	postive
cor851	ZAP70	AL928768.3	0.517074	5.01931e-27	postive
cor852	CXCR4	AL928768.3	0.436753	6.72809e-19	postive
cor853	FLT3	AL928768.3	0.521737	1.44381e-27	postive
cor854	CCR7	AL928768.3	0.516531	5.795e-27	postive
cor855	RAC2	AL928768.3	0.454923	1.48799e-20	postive
cor856	GMFG	AL928768.3	0.495512	1.25091e-24	postive
cor857	GDF7	AL928768.3	0.404707	3.2733e-16	postive
cor858	CXCL13	AL928768.3	0.600916	3.53334e-38	postive
cor859	CD1D	AL928768.3	0.560365	2.17913e-32	postive
cor860	CD1C	AL928768.3	0.549855	5.15685e-31	postive
cor861	TNFRSF13C	AL928768.3	0.411932	8.59027e-17	postive
cor862	CXCR5	AL928768.3	0.420995	1.53136e-17	postive
cor863	NPPC	AL928768.3	0.403995	3.72769e-16	postive
cor864	PNOC	AL928768.3	0.722991	7.03696e-62	postive
cor865	PIK3CD	AL928768.3	0.559867	2.53767e-32	postive
cor866	IL16	AL928768.3	0.687697	8.05401e-54	postive
cor867	CCL19	AL928768.3	0.443509	1.67478e-19	postive
cor868	CD28	AL928768.3	0.57995	4.39245e-35	postive
cor869	CCR4	AL928768.3	0.464196	1.94457e-21	postive
cor870	PDCD1	AL928768.3	0.582748	1.74859e-35	postive
cor871	CD247	AL928768.3	0.479646	5.69259e-23	postive
cor872	NCR3	AL928768.3	0.522367	1.21825e-27	postive
cor873	LAT	AL928768.3	0.416734	3.46736e-17	postive
cor874	LTA	AL928768.3	0.58858	2.49004e-36	postive
cor875	LTB	AL928768.3	0.512787	1.5518e-26	postive
cor876	TNFRSF13B	AL928768.3	0.736733	2.30027e-65	postive
cor877	HLA-DOB	AL928768.3	0.506706	7.48667e-26	postive
cor878	TRBV11-2	AL928768.3	0.486222	1.19835e-23	postive
cor879	FGR	AC004988.1	0.532637	7.26893e-29	postive
cor880	CD4	AC004988.1	0.437001	6.39622e-19	postive
cor881	TYROBP	AC004988.1	0.555213	1.04209e-31	postive
cor882	TYMP	AC004988.1	0.406735	2.2559e-16	postive
cor883	MSR1	AC004988.1	0.562662	1.07492e-32	postive
cor884	LCP2	AC004988.1	0.513631	1.24397e-26	postive
cor885	ICAM1	AC004988.1	0.512254	1.78345e-26	postive
cor886	HCK	AC004988.1	0.54056	7.72458e-30	postive
cor887	TLR8	AC004988.1	0.600957	3.48319e-38	postive
cor888	TNFSF13B	AC004988.1	0.572288	5.23373e-34	postive
cor889	HAMP	AC004988.1	0.413666	6.20074e-17	postive
cor890	CCL8	AC004988.1	0.509757	3.41256e-26	postive
cor891	IFNG	AC004988.1	0.512256	1.78246e-26	postive
cor892	CD86	AC004988.1	0.620813	2.46766e-41	postive
cor893	STAT1	AC004988.1	0.405545	2.80755e-16	postive
cor894	GNLY	AC004988.1	0.436704	6.79524e-19	postive
cor895	FASLG	AC004988.1	0.405836	2.66125e-16	postive
cor896	IL2RA	AC004988.1	0.559797	2.59227e-32	postive
cor897	KLRD1	AC004988.1	0.514705	9.38425e-27	postive
cor898	CTSL	AC004988.1	0.596779	1.50278e-37	postive
cor899	PLXNC1	AC004988.1	0.496113	1.07821e-24	postive
cor900	CXCL9	AC004988.1	0.540777	7.25968e-30	postive
cor901	FCER1G	AC004988.1	0.66006	2.84682e-48	postive
cor902	ITGB2	AC004988.1	0.476912	1.07719e-22	postive
cor903	CCR5	AC004988.1	0.42082	1.58405e-17	postive
cor904	CTSS	AC004988.1	0.436879	6.55775e-19	postive
cor905	ICOS	AC004988.1	0.405226	2.97617e-16	postive
cor906	CCR1	AC004988.1	0.570454	9.38124e-34	postive
cor907	CYBB	AC004988.1	0.603399	1.46726e-38	postive
cor908	B2M	AC004988.1	0.443389	1.71716e-19	postive
cor909	CXCL10	AC004988.1	0.487825	8.15278e-24	postive
cor910	CXCL11	AC004988.1	0.432427	1.61279e-18	postive
cor911	CD14	AC004988.1	0.440371	3.20728e-19	postive
cor912	C3AR1	AC004988.1	0.602728	1.86179e-38	postive
cor913	OLR1	AC004988.1	0.563068	9.48082e-33	postive
cor914	TLR1	AC004988.1	0.411507	9.30088e-17	postive
cor915	CCR8	AC004988.1	0.4159	4.06321e-17	postive
cor916	IL27	AC004988.1	0.429358	2.97623e-18	postive
cor917	FCGR3A	AC004988.1	0.672872	9.05888e-51	postive
cor918	HLA-DRA	AC004988.1	0.426151	5.60737e-18	postive
cor919	HLA-DMB	AC004988.1	0.423173	1.00379e-17	postive
cor920	CCL4	AC004988.1	0.567179	2.63488e-33	postive
cor921	CCL18	AC004988.1	0.574969	2.21595e-34	postive
cor922	CCL4L1	AC004988.1	0.522631	1.13451e-27	postive
cor923	CCL3	AC004988.1	0.428189	3.75189e-18	postive
cor924	IGF1	LINC01235	0.435517	8.64756e-19	postive
cor925	SLC11A1	LINC01235	0.443387	1.71785e-19	postive
cor926	HGF	LINC01235	0.472024	3.32288e-22	postive
cor927	VIM	LINC01235	0.519515	2.62073e-27	postive
cor928	FLT4	LINC01235	0.441997	2.29237e-19	postive
cor929	TNC	LINC01235	0.443494	1.68021e-19	postive
cor930	LTBP1	LINC01235	0.473732	2.24654e-22	postive
cor931	CALCRL	LINC01235	0.437686	5.56248e-19	postive
cor932	TIE1	LINC01235	0.580511	3.65507e-35	postive
cor933	IL11	LINC01235	0.42266	1.10915e-17	postive
cor934	NRP1	LINC01235	0.524949	6.05151e-28	postive
cor935	PDGFB	LINC01235	0.4143	5.50144e-17	postive
cor936	NFATC4	LINC01235	0.467168	9.99606e-22	postive
cor937	PDGFRL	LINC01235	0.440461	3.14826e-19	postive
cor938	CLEC11A	LINC01235	0.444917	1.2484e-19	postive
cor939	ENG	LINC01235	0.479193	6.32938e-23	postive
cor940	CXCL12	LINC01235	0.414125	5.6864e-17	postive
cor941	PDGFRB	LINC01235	0.466929	1.05483e-21	postive
cor942	IL1R1	LINC01235	0.627365	2.00849e-42	postive
cor943	AKT3	LINC01235	0.483316	2.39533e-23	postive
cor944	NR4A3	LINC01235	0.452382	2.57074e-20	postive
cor945	TGFB3	LINC01235	0.478818	6.90864e-23	postive
cor946	TEK	LINC01235	0.512196	1.81059e-26	postive
cor947	PTGFR	LINC01235	0.525309	5.48655e-28	postive
cor948	INHBA	LINC01235	0.423299	9.79642e-18	postive
cor949	IL6ST	LINC01235	0.463558	2.24118e-21	postive
cor950	APLNR	LINC01235	0.516155	6.40137e-27	postive
cor951	PDGFRA	LINC01235	0.499705	4.41033e-25	postive
cor952	CTSL	LINC01235	0.418577	2.43813e-17	postive
cor953	IL6	LINC01235	0.480247	4.94287e-23	postive
cor954	ANGPTL2	LINC01235	0.54751	1.02895e-30	postive
cor955	FGF5	LINC01235	0.475035	1.66389e-22	postive
cor956	ACVRL1	LINC01235	0.400955	6.47378e-16	postive
cor957	FGF7	LINC01235	0.626793	2.50621e-42	postive
cor958	ACKR3	LINC01235	0.426448	5.28966e-18	postive
cor959	UCN2	LINC01235	0.428416	3.58739e-18	postive
cor960	VEGFC	LINC01235	0.529244	1.86426e-28	postive
cor961	EDNRA	LINC01235	0.467045	1.02777e-21	postive
cor962	IL24	LINC01235	0.406457	2.37416e-16	postive
cor963	PTX3	LINC01235	0.470102	5.14986e-22	postive
cor964	AVPR1A	LINC01235	0.413091	6.90968e-17	postive
cor965	GREM1	LINC01235	0.530041	1.49587e-28	postive
cor966	SEMA6B	LINC01235	0.500697	3.43891e-25	postive
cor967	BMP1	LINC01235	0.445919	1.01224e-19	postive
cor968	NPR1	LINC01235	0.486508	1.11887e-23	postive
cor969	ROBO1	LINC01235	0.404415	3.45254e-16	postive
cor970	S1PR1	LINC01235	0.479378	6.06101e-23	postive
cor971	FPR2	LINC01235	0.400781	6.6801e-16	postive
cor972	FPR1	LINC01235	0.422244	1.20242e-17	postive
cor973	IL3RA	LINC01235	0.484511	1.8029e-23	postive
cor974	SLC11A1	AC007750.5	0.549933	5.04022e-31	postive
cor975	VIM	AC007750.5	0.491105	3.68523e-24	postive
cor976	IL11	AC007750.5	0.413647	6.22308e-17	postive
cor977	NRP1	AC007750.5	0.469678	5.66971e-22	postive
cor978	CLEC11A	AC007750.5	0.454913	1.4911e-20	postive
cor979	FGF1	AC007750.5	0.451762	2.93578e-20	postive
cor980	PDGFRB	AC007750.5	0.495208	1.34849e-24	postive
cor981	WNT5A	AC007750.5	0.419424	2.07269e-17	postive
cor982	IL1R1	AC007750.5	0.522642	1.13099e-27	postive
cor983	TNFSF4	AC007750.5	0.405198	2.99152e-16	postive
cor984	LTBP2	AC007750.5	0.422519	1.13987e-17	postive
cor985	TGFB3	AC007750.5	0.511753	2.03241e-26	postive
cor986	PTGFR	AC007750.5	0.408341	1.67688e-16	postive
cor987	INHBA	AC007750.5	0.599651	5.51271e-38	postive
cor988	PLAU	AC007750.5	0.50774	5.74214e-26	postive
cor989	C5AR2	AC007750.5	0.412663	7.48927e-17	postive
cor990	CTSL	AC007750.5	0.438534	4.67739e-19	postive
cor991	PLXNC1	AC007750.5	0.409981	1.23671e-16	postive
cor992	IL6	AC007750.5	0.432909	1.46396e-18	postive
cor993	ANGPTL2	AC007750.5	0.469022	6.578e-22	postive
cor994	ITGAV	AC007750.5	0.430762	2.25023e-18	postive
cor995	FGF7	AC007750.5	0.429645	2.81087e-18	postive
cor996	CMTM3	AC007750.5	0.441385	2.60168e-19	postive
cor997	UCN2	AC007750.5	0.497541	7.56662e-25	postive
cor998	PDGFC	AC007750.5	0.479445	5.96707e-23	postive
cor999	VEGFC	AC007750.5	0.49527	1.32807e-24	postive
cor1000	EDNRA	AC007750.5	0.445985	9.9824e-20	postive
cor1001	IL24	AC007750.5	0.435628	8.45496e-19	postive
cor1002	BMP1	AC007750.5	0.521101	1.7133e-27	postive
cor1003	APOH	RP11-874J12.4	0.686122	1.73314e-53	postive
cor1004	AMHR2	RP11-874J12.4	0.69946	2.24738e-56	postive
cor1005	NR6A1	RP11-874J12.4	0.575073	2.14302e-34	postive
cor1006	NODAL	RP11-874J12.4	0.416671	3.50916e-17	postive
cor1007	INHBC	RP11-874J12.4	0.556417	7.24731e-32	postive
cor1008	ESRRG	RP11-874J12.4	0.527616	2.91922e-28	postive
cor1009	BRD8	DLEU7-AS1	0.418533	2.45919e-17	postive
cor1010	CREB1	DLEU7-AS1	0.426004	5.77173e-18	postive
cor1011	PLXNA3	DLEU7-AS1	0.418272	2.58508e-17	postive
cor1012	FGF17	DLEU7-AS1	0.401475	5.8926e-16	postive
cor1013	NPPA	DLEU7-AS1	0.495285	1.32315e-24	postive
cor1014	OGFR	RP11-554A11.9	0.458356	7.05621e-21	postive
cor1015	LYZ	RP11-554A11.9	0.51043	2.86678e-26	postive
cor1016	PYY	RP11-554A11.9	0.530899	1.17917e-28	postive
cor1017	EED	RP11-199F11.2	0.422202	1.2123e-17	postive
cor1018	BRD8	RP11-199F11.2	0.475566	1.47183e-22	postive
cor1019	NR2C1	RP11-199F11.2	0.472511	2.97258e-22	postive
cor1020	GNRH1	RP11-199F11.2	0.551329	3.33087e-31	postive
cor1021	NR2C2	RP11-199F11.2	0.40391	3.78583e-16	postive
cor1022	HMGB1	RP11-199F11.2	0.417032	3.27607e-17	postive
cor1023	AGER	RP11-199F11.2	0.418124	2.65935e-17	postive
cor1024	IRF9	RP11-199F11.2	0.50887	4.29173e-26	postive
cor1025	TNFRSF25	RP11-199F11.2	0.525306	5.49041e-28	postive
cor1026	TNC	KB-68A7.1	0.465848	1.34457e-21	postive
cor1027	LTBP1	KB-68A7.1	0.404351	3.49303e-16	postive
cor1028	KCNH2	KB-68A7.1	0.468176	7.96517e-22	postive
cor1029	TGFBR3	KB-68A7.1	0.471575	3.68199e-22	postive
cor1030	FGF10	KB-68A7.1	0.406365	2.4146e-16	postive
cor1031	ADCYAP1R1	KB-68A7.1	0.432189	1.69149e-18	postive
cor1032	PGR	KB-68A7.1	0.589219	2.00685e-36	postive
cor1033	NOS1	KB-68A7.1	0.412227	8.12828e-17	postive
cor1034	ESR1	KB-68A7.1	0.412525	7.68527e-17	postive
cor1035	NFATC4	KB-68A7.1	0.446463	9.02909e-20	postive
cor1036	PTN	KB-68A7.1	0.517386	4.62067e-27	postive
cor1037	VIPR2	KB-68A7.1	0.440698	2.99838e-19	postive
cor1038	TGFBR1	KB-68A7.1	0.426265	5.48296e-18	postive
cor1039	BMPR1A	KB-68A7.1	0.474007	2.10861e-22	postive
cor1040	GHR	KB-68A7.1	0.408106	1.75145e-16	postive
cor1041	ANGPTL1	KB-68A7.1	0.64404	2.56598e-45	postive
cor1042	AKT3	KB-68A7.1	0.483553	2.26433e-23	postive
cor1043	NRP2	KB-68A7.1	0.507529	6.06216e-26	postive
cor1044	IL17B	KB-68A7.1	0.474087	2.07024e-22	postive
cor1045	IL11RA	KB-68A7.1	0.46383	2.10962e-21	postive
cor1046	ARRB1	KB-68A7.1	0.414648	5.15147e-17	postive
cor1047	FGF2	KB-68A7.1	0.4933	2.15595e-24	postive
cor1048	GPR17	KB-68A7.1	0.612834	4.84015e-40	postive
cor1049	AGTR1	KB-68A7.1	0.440545	3.09437e-19	postive
cor1050	VIP	KB-68A7.1	0.560136	2.33733e-32	postive
cor1051	EDNRA	KB-68A7.1	0.412781	7.32474e-17	postive
cor1052	ANGPT1	KB-68A7.1	0.422216	1.2089e-17	postive
cor1053	CSRP1	KB-68A7.1	0.617796	7.68007e-41	postive
cor1054	SDC3	KB-68A7.1	0.459657	5.30614e-21	postive
cor1055	ILK	KB-68A7.1	0.542174	4.85698e-30	postive
cor1056	AR	KB-68A7.1	0.572797	4.44828e-34	postive
cor1057	NRTN	KB-68A7.1	0.404709	3.27203e-16	postive
cor1058	ANGPTL7	KB-68A7.1	0.55792	4.59484e-32	postive
cor1059	BTC	KB-68A7.1	0.409972	1.23886e-16	postive
cor1060	DES	KB-68A7.1	0.585465	7.08803e-36	postive
cor1061	PENK	KB-68A7.1	0.428755	3.35452e-18	postive
cor1062	MAPT	KB-68A7.1	0.471677	3.59759e-22	postive
cor1063	TPM2	KB-68A7.1	0.62499	5.02154e-42	postive
cor1064	TNFSF12	KB-68A7.1	0.439572	3.78036e-19	postive
cor1065	CCL14	KB-68A7.1	0.402602	4.8041e-16	postive
cor1066	ELAVL1	RP11-142E9.1	0.632277	2.94292e-43	postive
cor1067	ARG2	RP11-142E9.1	0.445038	1.21735e-19	postive
cor1068	HNF4A	RP11-142E9.1	0.427629	4.19098e-18	postive
cor1069	MAPK8	RP11-142E9.1	0.426477	5.25921e-18	postive
cor1070	ACVR2B	RP11-142E9.1	0.46655	1.14854e-21	postive
cor1071	MPL	RP11-142E9.1	0.403449	4.11764e-16	postive
cor1072	CREB1	RP11-142E9.1	0.452557	2.47592e-20	postive
cor1073	ABCC4	RP11-142E9.1	0.418674	2.3932e-17	postive
cor1074	GNRH2	RP11-142E9.1	0.517071	5.02257e-27	postive
cor1075	PCSK2	RP11-142E9.1	0.573536	3.51168e-34	postive
cor1076	DLL4	RP11-142E9.1	0.421767	1.31879e-17	postive
cor1077	TPT1	RP11-142E9.1	0.422416	1.16288e-17	postive
cor1078	IREB2	RP11-142E9.1	0.411062	1.01092e-16	postive
cor1079	RXRG	RP11-142E9.1	0.433341	1.34208e-18	postive
cor1080	SST	RP11-142E9.1	0.501113	3.09722e-25	postive
cor1081	FGF17	RP11-142E9.1	0.514232	1.06253e-26	postive
cor1082	NPPA	RP11-142E9.1	0.502881	1.98274e-25	postive
cor1083	SLIT1	RP11-142E9.1	0.446286	9.37102e-20	postive
cor1084	EPOR	RP11-142E9.1	0.551913	2.79976e-31	postive
cor1085	HMGB1	RP11-142E9.1	0.539448	1.06188e-29	postive
cor1086	TNFRSF25	RP11-142E9.1	0.434498	1.06293e-18	postive
cor1087	NR2C1	RP11-417L19.6	0.441735	2.4204e-19	postive
cor1088	HDGF	RP11-417L19.6	0.455179	1.40769e-20	postive
cor1089	HMGB1	RP11-417L19.6	0.489276	5.74497e-24	postive
cor1090	MAP3K14	RP11-293M10.6	0.421401	1.41561e-17	postive
cor1091	LTBP1	RP11-293M10.6	0.409107	1.45484e-16	postive
cor1092	RORA	RP11-293M10.6	0.401325	6.0549e-16	postive
cor1093	TGFBR3	RP11-293M10.6	0.425021	6.9988e-18	postive
cor1094	IL4R	RP11-293M10.6	0.408308	1.68715e-16	postive
cor1095	ADCYAP1R1	RP11-293M10.6	0.411825	8.7632e-17	postive
cor1096	PGR	RP11-293M10.6	0.517212	4.83867e-27	postive
cor1097	CYLD	RP11-293M10.6	0.435821	8.13091e-19	postive
cor1098	FLT3LG	RP11-293M10.6	0.448287	6.14706e-20	postive
cor1099	ESR1	RP11-293M10.6	0.4188	2.33651e-17	postive
cor1100	NFATC4	RP11-293M10.6	0.455887	1.20758e-20	postive
cor1101	PTN	RP11-293M10.6	0.419411	2.07759e-17	postive
cor1102	BMPR1A	RP11-293M10.6	0.425518	6.3492e-18	postive
cor1103	NR3C1	RP11-293M10.6	0.534507	4.30507e-29	postive
cor1104	SOS1	RP11-293M10.6	0.421597	1.36316e-17	postive
cor1105	ANGPTL1	RP11-293M10.6	0.476488	1.18875e-22	postive
cor1106	AKT3	RP11-293M10.6	0.435883	8.02884e-19	postive
cor1107	NRP2	RP11-293M10.6	0.442446	2.0888e-19	postive
cor1108	AHNAK	RP11-293M10.6	0.40118	6.2152e-16	postive
cor1109	IL6ST	RP11-293M10.6	0.447162	7.79491e-20	postive
cor1110	IL11RA	RP11-293M10.6	0.413097	6.902e-17	postive
cor1111	FGF2	RP11-293M10.6	0.413153	6.8293e-17	postive
cor1112	GPR17	RP11-293M10.6	0.485329	1.48346e-23	postive
cor1113	MR1	RP11-293M10.6	0.464304	1.89832e-21	postive
cor1114	ANGPT1	RP11-293M10.6	0.474995	1.67941e-22	postive
cor1115	NRG2	RP11-293M10.6	0.443199	1.7865e-19	postive
cor1116	CSRP1	RP11-293M10.6	0.438073	5.14e-19	postive
cor1117	SDC3	RP11-293M10.6	0.462702	2.71051e-21	postive
cor1118	ILK	RP11-293M10.6	0.465596	1.42241e-21	postive
cor1119	LTBP3	RP11-293M10.6	0.426732	5.00164e-18	postive
cor1120	AR	RP11-293M10.6	0.469139	6.40608e-22	postive
cor1121	ANGPTL7	RP11-293M10.6	0.459603	5.36974e-21	postive
cor1122	CYSLTR1	RP11-293M10.6	0.45208	2.74256e-20	postive
cor1123	TPM2	RP11-293M10.6	0.42651	5.22587e-18	postive
cor1124	BMPR2	RP11-293M10.6	0.424348	7.98315e-18	postive
cor1125	TNFSF12	RP11-293M10.6	0.506586	7.72161e-26	postive
cor1126	MAP3K14	RP11-875O11.1	0.444861	1.26315e-19	postive
cor1127	SEMA3G	RP11-875O11.1	0.569287	1.35726e-33	postive
cor1128	FYN	RP11-875O11.1	0.52393	7.98136e-28	postive
cor1129	IGF1	RP11-875O11.1	0.467918	8.44257e-22	postive
cor1130	HGF	RP11-875O11.1	0.468305	7.73605e-22	postive
cor1131	VIM	RP11-875O11.1	0.462488	2.84217e-21	postive
cor1132	RABEP1	RP11-875O11.1	0.509881	3.30509e-26	postive
cor1133	TNC	RP11-875O11.1	0.517348	4.66757e-27	postive
cor1134	LTBP1	RP11-875O11.1	0.663458	6.36812e-49	postive
cor1135	ELN	RP11-875O11.1	0.521191	1.67197e-27	postive
cor1136	PTGER3	RP11-875O11.1	0.592601	6.34797e-37	postive
cor1137	KCNH2	RP11-875O11.1	0.437842	5.38868e-19	postive
cor1138	NGFR	RP11-875O11.1	0.438189	5.01947e-19	postive
cor1139	GLP2R	RP11-875O11.1	0.676292	1.85826e-51	postive
cor1140	TIE1	RP11-875O11.1	0.472814	2.77323e-22	postive
cor1141	RORA	RP11-875O11.1	0.591691	8.66208e-37	postive
cor1142	TGFBR3	RP11-875O11.1	0.615528	1.78906e-40	postive
cor1143	FGF10	RP11-875O11.1	0.58104	3.0713e-35	postive
cor1144	IL4R	RP11-875O11.1	0.424755	7.37283e-18	postive
cor1145	FGFR1	RP11-875O11.1	0.580339	3.86647e-35	postive
cor1146	ADCYAP1R1	RP11-875O11.1	0.626404	2.91224e-42	postive
cor1147	PGR	RP11-875O11.1	0.724939	2.32389e-62	postive
cor1148	CYLD	RP11-875O11.1	0.564012	7.07712e-33	postive
cor1149	NOS1	RP11-875O11.1	0.481911	3.34035e-23	postive
cor1150	LTBP4	RP11-875O11.1	0.596391	1.71951e-37	postive
cor1151	FLT3LG	RP11-875O11.1	0.575386	1.93696e-34	postive
cor1152	ESR1	RP11-875O11.1	0.47257	2.93264e-22	postive
cor1153	NRP1	RP11-875O11.1	0.475107	1.63657e-22	postive
cor1154	NFATC4	RP11-875O11.1	0.667821	9.04571e-50	postive
cor1155	TGFB1	RP11-875O11.1	0.427771	4.07568e-18	postive
cor1156	PTN	RP11-875O11.1	0.604842	8.76999e-39	postive
cor1157	VIPR2	RP11-875O11.1	0.489977	4.84747e-24	postive
cor1158	NOD1	RP11-875O11.1	0.549375	5.9436e-31	postive
cor1159	TGFBR1	RP11-875O11.1	0.469389	6.05427e-22	postive
cor1160	OGN	RP11-875O11.1	0.614638	2.48834e-40	postive
cor1161	TNFSF8	RP11-875O11.1	0.485878	1.30095e-23	postive
cor1162	ENG	RP11-875O11.1	0.450846	3.57038e-20	postive
cor1163	CXCL12	RP11-875O11.1	0.525339	5.44175e-28	postive
cor1164	PPP3CB	RP11-875O11.1	0.486812	1.04027e-23	postive
cor1165	BMPR1A	RP11-875O11.1	0.593445	4.75246e-37	postive
cor1166	CD81	RP11-875O11.1	0.528937	2.02932e-28	postive
cor1167	GHR	RP11-875O11.1	0.638424	2.53376e-44	postive
cor1168	FGF1	RP11-875O11.1	0.508611	4.58782e-26	postive
cor1169	NR3C1	RP11-875O11.1	0.659796	3.19578e-48	postive
cor1170	LIFR	RP11-875O11.1	0.469449	5.97164e-22	postive
cor1171	PDGFRB	RP11-875O11.1	0.492831	2.41853e-24	postive
cor1172	IL1R1	RP11-875O11.1	0.558482	3.87274e-32	postive
cor1173	SOS1	RP11-875O11.1	0.450238	4.06383e-20	postive
cor1174	ANGPTL1	RP11-875O11.1	0.698341	3.98143e-56	postive
cor1175	LEPR	RP11-875O11.1	0.561153	1.7108e-32	postive
cor1176	AKT3	RP11-875O11.1	0.703778	2.4114e-57	postive
cor1177	NRP2	RP11-875O11.1	0.690821	1.73603e-54	postive
cor1178	LTBP2	RP11-875O11.1	0.441847	2.3648e-19	postive
cor1179	TGFB3	RP11-875O11.1	0.530128	1.46003e-28	postive
cor1180	TEK	RP11-875O11.1	0.608696	2.1919e-39	postive
cor1181	PPP3CC	RP11-875O11.1	0.428904	3.25654e-18	postive
cor1182	FLT3	RP11-875O11.1	0.462991	2.54191e-21	postive
cor1183	PTGFR	RP11-875O11.1	0.55525	1.03064e-31	postive
cor1184	LRP1	RP11-875O11.1	0.45632	1.0994e-20	postive
cor1185	AHNAK	RP11-875O11.1	0.622532	1.2854e-41	postive
cor1186	C3	RP11-875O11.1	0.446937	8.17268e-20	postive
cor1187	HSPA2	RP11-875O11.1	0.46448	1.82527e-21	postive
cor1188	IL17B	RP11-875O11.1	0.49721	8.21471e-25	postive
cor1189	NFATC1	RP11-875O11.1	0.422983	1.04175e-17	postive
cor1190	TRAF3	RP11-875O11.1	0.409951	1.24366e-16	postive
cor1191	TRIM22	RP11-875O11.1	0.440559	3.08548e-19	postive
cor1192	IL6ST	RP11-875O11.1	0.664412	4.16732e-49	postive
cor1193	PDGFRA	RP11-875O11.1	0.41857	2.44143e-17	postive
cor1194	PLXNC1	RP11-875O11.1	0.425316	6.60553e-18	postive
cor1195	ANGPTL2	RP11-875O11.1	0.572945	4.24211e-34	postive
cor1196	IL11RA	RP11-875O11.1	0.597716	1.08464e-37	postive
cor1197	ITGAV	RP11-875O11.1	0.441614	2.48166e-19	postive
cor1198	FGF2	RP11-875O11.1	0.619412	4.18751e-41	postive
cor1199	FGF7	RP11-875O11.1	0.559	3.30744e-32	postive
cor1200	PIK3R5	RP11-875O11.1	0.457655	8.22345e-21	postive
cor1201	GPR17	RP11-875O11.1	0.600925	3.522e-38	postive
cor1202	AGTR1	RP11-875O11.1	0.458312	7.1237e-21	postive
cor1203	SLIT2	RP11-875O11.1	0.723202	6.24531e-62	postive
cor1204	PDGFC	RP11-875O11.1	0.416331	3.74389e-17	postive
cor1205	PIK3R1	RP11-875O11.1	0.492781	2.44815e-24	postive
cor1206	VIP	RP11-875O11.1	0.564226	6.62183e-33	postive
cor1207	VEGFC	RP11-875O11.1	0.558487	3.86752e-32	postive
cor1208	CRIM1	RP11-875O11.1	0.576913	1.18196e-34	postive
cor1209	EDNRA	RP11-875O11.1	0.643691	2.96263e-45	postive
cor1210	BMP3	RP11-875O11.1	0.482731	2.75168e-23	postive
cor1211	MR1	RP11-875O11.1	0.501578	2.75495e-25	postive
cor1212	BMP6	RP11-875O11.1	0.449016	5.26824e-20	postive
cor1213	ANGPT1	RP11-875O11.1	0.596515	1.64716e-37	postive
cor1214	GDF6	RP11-875O11.1	0.449995	4.27901e-20	postive
cor1215	NRG2	RP11-875O11.1	0.419218	2.15608e-17	postive
cor1216	CD1D	RP11-875O11.1	0.461933	3.21336e-21	postive
cor1217	CD1C	RP11-875O11.1	0.410207	1.18573e-16	postive
cor1218	CSRP1	RP11-875O11.1	0.629368	9.21673e-43	postive
cor1219	ZYX	RP11-875O11.1	0.480135	5.07448e-23	postive
cor1220	PTH1R	RP11-875O11.1	0.562049	1.29874e-32	postive
cor1221	JAK1	RP11-875O11.1	0.425403	6.49496e-18	postive
cor1222	SDC3	RP11-875O11.1	0.669668	3.92072e-50	postive
cor1223	GBP2	RP11-875O11.1	0.40787	1.82957e-16	postive
cor1224	VCAM1	RP11-875O11.1	0.444477	1.36872e-19	postive
cor1225	TGFBR2	RP11-875O11.1	0.524885	6.15688e-28	postive
cor1226	ILK	RP11-875O11.1	0.680646	2.39638e-52	postive
cor1227	GREM1	RP11-875O11.1	0.545698	1.74874e-30	postive
cor1228	LTBP3	RP11-875O11.1	0.541958	5.16947e-30	postive
cor1229	PTGDR	RP11-875O11.1	0.417237	3.15037e-17	postive
cor1230	CX3CR1	RP11-875O11.1	0.404408	3.45727e-16	postive
cor1231	SEMA4C	RP11-875O11.1	0.548318	8.11702e-31	postive
cor1232	AR	RP11-875O11.1	0.680892	2.13314e-52	postive
cor1233	NPR1	RP11-875O11.1	0.662157	1.13236e-48	postive
cor1234	SDC2	RP11-875O11.1	0.431504	1.94034e-18	postive
cor1235	ROBO1	RP11-875O11.1	0.547076	1.16875e-30	postive
cor1236	PDGFD	RP11-875O11.1	0.425973	5.80717e-18	postive
cor1237	S1PR1	RP11-875O11.1	0.648073	4.81036e-46	postive
cor1238	PIK3CD	RP11-875O11.1	0.453862	1.87055e-20	postive
cor1239	ANGPTL7	RP11-875O11.1	0.630577	5.74366e-43	postive
cor1240	IL16	RP11-875O11.1	0.461333	3.66921e-21	postive
cor1241	CYSLTR1	RP11-875O11.1	0.6955	1.67998e-55	postive
cor1242	VEGFB	RP11-875O11.1	0.426814	4.92197e-18	postive
cor1243	TLR1	RP11-875O11.1	0.474133	2.04869e-22	postive
cor1244	BTC	RP11-875O11.1	0.441149	2.73202e-19	postive
cor1245	DES	RP11-875O11.1	0.59486	2.91966e-37	postive
cor1246	NR2F1	RP11-875O11.1	0.665759	2.28513e-49	postive
cor1247	NR2C2	RP11-875O11.1	0.41928	2.13076e-17	postive
cor1248	CD28	RP11-875O11.1	0.411277	9.71123e-17	postive
cor1249	GREM2	RP11-875O11.1	0.516942	5.19719e-27	postive
cor1250	F2R	RP11-875O11.1	0.433365	1.33562e-18	postive
cor1251	PENK	RP11-875O11.1	0.43872	4.5026e-19	postive
cor1252	CSF1R	RP11-875O11.1	0.460084	4.8316e-21	postive
cor1253	CCR4	RP11-875O11.1	0.463877	2.08769e-21	postive
cor1254	CSF1	RP11-875O11.1	0.415449	4.42648e-17	postive
cor1255	IL3RA	RP11-875O11.1	0.528366	2.37506e-28	postive
cor1256	NR2F2	RP11-875O11.1	0.488877	6.3255e-24	postive
cor1257	MAPT	RP11-875O11.1	0.441616	2.48036e-19	postive
cor1258	TLR7	RP11-875O11.1	0.469311	6.16246e-22	postive
cor1259	ANXA6	RP11-875O11.1	0.623405	9.21524e-42	postive
cor1260	TPM2	RP11-875O11.1	0.605281	7.49532e-39	postive
cor1261	RORB	RP11-875O11.1	0.530806	1.21005e-28	postive
cor1262	BMPR2	RP11-875O11.1	0.519079	2.94457e-27	postive
cor1263	ACKR1	RP11-875O11.1	0.63522	9.15963e-44	postive
cor1264	PLXNA4	RP11-875O11.1	0.478785	6.96337e-23	postive
cor1265	TNFSF12	RP11-875O11.1	0.702224	5.40853e-57	postive
cor1266	CCL14	RP11-875O11.1	0.589123	2.07297e-36	postive
cor1267	LIF	RP1-102K2.8	0.69653	9.98556e-56	postive
cor1268	IFNGR2	RP1-102K2.8	0.421607	1.36042e-17	postive
cor1269	PLXNB2	RP1-102K2.8	0.407935	1.80787e-16	postive
cor1270	ITGAL	AC010226.4	0.514725	9.33424e-27	postive
cor1271	MAP3K14	AC010226.4	0.489216	5.82909e-24	postive
cor1272	CD4	AC010226.4	0.415558	4.33599e-17	postive
cor1273	BTK	AC010226.4	0.456657	1.02175e-20	postive
cor1274	FYN	AC010226.4	0.418933	2.27764e-17	postive
cor1275	RABEP1	AC010226.4	0.421693	1.33788e-17	postive
cor1276	LTBP1	AC010226.4	0.435969	7.89031e-19	postive
cor1277	RORA	AC010226.4	0.447801	6.81143e-20	postive
cor1278	TGFBR3	AC010226.4	0.437348	5.95995e-19	postive
cor1279	PGR	AC010226.4	0.489958	4.86959e-24	postive
cor1280	CYLD	AC010226.4	0.563092	9.41055e-33	postive
cor1281	LTBP4	AC010226.4	0.428631	3.43798e-18	postive
cor1282	FLT3LG	AC010226.4	0.678756	5.85668e-52	postive
cor1283	IL12RB1	AC010226.4	0.429768	2.74326e-18	postive
cor1284	CD40LG	AC010226.4	0.503299	1.78343e-25	postive
cor1285	PTN	AC010226.4	0.435568	8.55992e-19	postive
cor1286	OGN	AC010226.4	0.431109	2.09959e-18	postive
cor1287	TNFSF8	AC010226.4	0.533957	5.02326e-29	postive
cor1288	PTGDS	AC010226.4	0.451034	3.42948e-20	postive
cor1289	BMPR1A	AC010226.4	0.411971	8.52751e-17	postive
cor1290	BACH2	AC010226.4	0.503893	1.53429e-25	postive
cor1291	GHR	AC010226.4	0.445349	1.14068e-19	postive
cor1292	NR3C1	AC010226.4	0.582878	1.67499e-35	postive
cor1293	ZAP70	AC010226.4	0.451724	2.95949e-20	postive
cor1294	ANGPTL1	AC010226.4	0.435458	8.75252e-19	postive
cor1295	LEPR	AC010226.4	0.402779	4.65167e-16	postive
cor1296	AKT3	AC010226.4	0.450278	4.02956e-20	postive
cor1297	TEK	AC010226.4	0.415628	4.27894e-17	postive
cor1298	CXCR4	AC010226.4	0.463327	2.35958e-21	postive
cor1299	FLT3	AC010226.4	0.528634	2.20603e-28	postive
cor1300	PTGFR	AC010226.4	0.427279	4.49093e-18	postive
cor1301	CCR7	AC010226.4	0.466656	1.12154e-21	postive
cor1302	IL17B	AC010226.4	0.421713	1.33267e-17	postive
cor1303	GMFG	AC010226.4	0.551192	3.46976e-31	postive
cor1304	TRIM22	AC010226.4	0.490329	4.45061e-24	postive
cor1305	IL6ST	AC010226.4	0.510708	2.66674e-26	postive
cor1306	IL11RA	AC010226.4	0.478472	7.49188e-23	postive
cor1307	FGF2	AC010226.4	0.422826	1.07401e-17	postive
cor1308	PIK3R5	AC010226.4	0.426216	5.53641e-18	postive
cor1309	SLIT2	AC010226.4	0.44092	2.86421e-19	postive
cor1310	CRIM1	AC010226.4	0.412655	7.5002e-17	postive
cor1311	EDNRA	AC010226.4	0.42875	3.35781e-18	postive
cor1312	MR1	AC010226.4	0.401461	5.90777e-16	postive
cor1313	ANGPT1	AC010226.4	0.401543	5.82035e-16	postive
cor1314	CXCL13	AC010226.4	0.480909	4.23091e-23	postive
cor1315	CD1D	AC010226.4	0.550502	4.25798e-31	postive
cor1316	CD1C	AC010226.4	0.503785	1.57682e-25	postive
cor1317	CD1E	AC010226.4	0.418839	2.31894e-17	postive
cor1318	CSRP1	AC010226.4	0.435393	8.86845e-19	postive
cor1319	PTH1R	AC010226.4	0.402323	5.0532e-16	postive
cor1320	SDC3	AC010226.4	0.412886	7.18159e-17	postive
cor1321	VCAM1	AC010226.4	0.425868	5.92875e-18	postive
cor1322	NPPC	AC010226.4	0.479706	5.61302e-23	postive
cor1323	IL15	AC010226.4	0.41476	5.0433e-17	postive
cor1324	ILK	AC010226.4	0.462752	2.68045e-21	postive
cor1325	PNOC	AC010226.4	0.525846	4.73943e-28	postive
cor1326	IL7R	AC010226.4	0.404181	3.60359e-16	postive
cor1327	AR	AC010226.4	0.438503	4.70691e-19	postive
cor1328	NPR1	AC010226.4	0.416325	3.74801e-17	postive
cor1329	S1PR1	AC010226.4	0.500795	3.35491e-25	postive
cor1330	PIK3CD	AC010226.4	0.547688	9.76715e-31	postive
cor1331	ANGPTL7	AC010226.4	0.460485	4.4235e-21	postive
cor1332	IL16	AC010226.4	0.570199	1.01695e-33	postive
cor1333	CCL19	AC010226.4	0.500743	3.39903e-25	postive
cor1334	CYSLTR1	AC010226.4	0.647954	5.05501e-46	postive
cor1335	VEGFB	AC010226.4	0.414008	5.81303e-17	postive
cor1336	NR2F1	AC010226.4	0.512726	1.57656e-26	postive
cor1337	CD28	AC010226.4	0.511484	2.17995e-26	postive
cor1338	GREM2	AC010226.4	0.419639	1.9887e-17	postive
cor1339	CCR4	AC010226.4	0.486945	1.00747e-23	postive
cor1340	IL3RA	AC010226.4	0.458664	6.5961e-21	postive
cor1341	TLR7	AC010226.4	0.410141	1.20026e-16	postive
cor1342	ANXA6	AC010226.4	0.486347	1.16284e-23	postive
cor1343	TPM2	AC010226.4	0.413395	6.52528e-17	postive
cor1344	CD247	AC010226.4	0.479566	5.79957e-23	postive
cor1345	RORB	AC010226.4	0.461556	3.4929e-21	postive
cor1346	NCR3	AC010226.4	0.493175	2.22313e-24	postive
cor1347	ACKR1	AC010226.4	0.496285	1.03332e-24	postive
cor1348	LAT	AC010226.4	0.431833	1.81669e-18	postive
cor1349	KLRK1	AC010226.4	0.408352	1.67349e-16	postive
cor1350	HLA-DPB1	AC010226.4	0.407831	1.8428e-16	postive
cor1351	LTA	AC010226.4	0.516053	6.57649e-27	postive
cor1352	LTB	AC010226.4	0.505288	1.07576e-25	postive
cor1353	TNFSF12	AC010226.4	0.62346	9.02327e-42	postive
cor1354	TNFRSF13B	AC010226.4	0.5123	1.7623e-26	postive
cor1355	CCL14	AC010226.4	0.464989	1.62947e-21	postive
cor1356	OSMR	LINC00941	0.597965	9.94513e-38	postive
cor1357	IL18	LINC00941	0.421534	1.37985e-17	postive
cor1358	CTSE	LINC00941	0.408972	1.4918e-16	postive
cor1359	HNF4A	HNF4A-AS1	0.634893	1.04342e-43	postive
cor1360	PRLR	HNF4A-AS1	0.426025	5.74837e-18	postive
cor1361	KNG1	HNF4A-AS1	0.439639	3.72868e-19	postive
cor1362	PLCG1	HNF4A-AS1	0.44026	3.2815e-19	postive
cor1363	IL22RA1	HNF4A-AS1	0.414729	5.0728e-17	postive
cor1364	NR1I3	HNF4A-AS1	0.443985	1.51673e-19	postive
cor1365	THRB	HNF4A-AS1	0.409014	1.48017e-16	postive
cor1366	IFNLR1	HNF4A-AS1	0.43848	4.72953e-19	postive
cor1367	TNFRSF25	HNF4A-AS1	0.41838	2.53197e-17	postive
cor1368	RABEP1	MIR22HG	0.415924	4.04446e-17	postive
cor1369	TNFRSF1A	MIR22HG	0.402694	4.7241e-16	postive
cor1370	IL4R	MIR22HG	0.419017	2.24088e-17	postive
cor1371	SOS2	MIR22HG	0.454681	1.56793e-20	postive
cor1372	HBEGF	MIR22HG	0.404724	3.26298e-16	postive
cor1373	CBLB	MIR22HG	0.490193	4.59937e-24	postive
cor1374	ACVR2A	MIR22HG	0.432602	1.55698e-18	postive
cor1375	AHNAK	MIR22HG	0.451974	2.80574e-20	postive
cor1376	IL6ST	MIR22HG	0.439278	4.01545e-19	postive
cor1377	RNASEL	MIR22HG	0.433506	1.2984e-18	postive
cor1378	ITGAV	MIR22HG	0.481813	3.41897e-23	postive
cor1379	PDGFC	MIR22HG	0.408189	1.72475e-16	postive
cor1380	NRG4	MIR22HG	0.413403	6.51592e-17	postive
cor1381	BMPR2	MIR22HG	0.423351	9.69653e-18	postive
cor1382	PLXND1	RP11-863P13.3	0.540708	7.4034e-30	postive
cor1383	CLEC11A	RP11-863P13.3	0.415823	4.12271e-17	postive
cor1384	INHBA	RP11-863P13.3	0.443633	1.63216e-19	postive
cor1385	BMP1	RP11-863P13.3	0.401172	6.22453e-16	postive
cor1386	IKBKB	RP11-112J3.16	0.447405	7.4045e-20	postive
cor1387	NR2C1	RP11-112J3.16	0.417212	3.16521e-17	postive
cor1388	IL11RA	RP11-112J3.16	0.402673	4.74222e-16	postive
cor1389	GNRH1	RP11-112J3.16	0.566164	3.6207e-33	postive
cor1390	FGF17	RP11-112J3.16	0.414826	4.98069e-17	postive
cor1391	NR2C2	RP11-112J3.16	0.407835	1.84128e-16	postive
cor1392	IRF9	RP11-112J3.16	0.425407	6.48889e-18	postive
cor1393	MC1R	RP11-112J3.16	0.400826	6.6258e-16	postive
cor1394	OXT	TRPM2-AS	0.417944	2.75256e-17	postive
cor1395	TNFRSF25	TRPM2-AS	0.433118	1.40384e-18	postive
cor1396	IKBKB	RP11-803D5.4	0.434002	1.17478e-18	postive
cor1397	PLXNA1	RP11-803D5.4	0.421001	1.52941e-17	postive
cor1398	NR2C1	RP11-803D5.4	0.410511	1.12039e-16	postive
cor1399	PLXNA3	RP11-803D5.4	0.439812	3.59842e-19	postive
cor1400	GNRH1	RP11-803D5.4	0.474937	1.70196e-22	postive
cor1401	SP1	RP11-803D5.4	0.401501	5.86499e-16	postive
cor1402	IRF9	RP11-803D5.4	0.489034	6.09049e-24	postive
cor1403	TNC	RP11-356J5.12	0.45751	8.48662e-21	postive
cor1404	LTBP1	RP11-356J5.12	0.455887	1.20764e-20	postive
cor1405	KCNH2	RP11-356J5.12	0.475519	1.48769e-22	postive
cor1406	TGFBR3	RP11-356J5.12	0.504682	1.25541e-25	postive
cor1407	FGFR1	RP11-356J5.12	0.415947	4.02711e-17	postive
cor1408	PGR	RP11-356J5.12	0.539669	9.96997e-30	postive
cor1409	NFATC4	RP11-356J5.12	0.445492	1.10692e-19	postive
cor1410	PTN	RP11-356J5.12	0.529081	1.95051e-28	postive
cor1411	TGFBR1	RP11-356J5.12	0.44184	2.36827e-19	postive
cor1412	PPP3CB	RP11-356J5.12	0.408148	1.73784e-16	postive
cor1413	BMPR1A	RP11-356J5.12	0.538716	1.3085e-29	postive
cor1414	GHR	RP11-356J5.12	0.418707	2.37819e-17	postive
cor1415	ANGPTL1	RP11-356J5.12	0.562252	1.21961e-32	postive
cor1416	AKT3	RP11-356J5.12	0.502125	2.4004e-25	postive
cor1417	NRP2	RP11-356J5.12	0.492577	2.57355e-24	postive
cor1418	IL17B	RP11-356J5.12	0.462111	3.08969e-21	postive
cor1419	IL11RA	RP11-356J5.12	0.441584	2.49718e-19	postive
cor1420	FGF2	RP11-356J5.12	0.486457	1.13249e-23	postive
cor1421	GPR17	RP11-356J5.12	0.435797	8.16981e-19	postive
cor1422	AGTR1	RP11-356J5.12	0.436644	6.87918e-19	postive
cor1423	CRIM1	RP11-356J5.12	0.426476	5.26102e-18	postive
cor1424	EDNRA	RP11-356J5.12	0.444138	1.46902e-19	postive
cor1425	ANGPT1	RP11-356J5.12	0.437803	5.43176e-19	postive
cor1426	CSRP1	RP11-356J5.12	0.60717	3.80356e-39	postive
cor1427	SDC3	RP11-356J5.12	0.489169	5.89573e-24	postive
cor1428	IL31RA	RP11-356J5.12	0.426916	4.82386e-18	postive
cor1429	ILK	RP11-356J5.12	0.551553	3.11636e-31	postive
cor1430	AR	RP11-356J5.12	0.438522	4.68825e-19	postive
cor1431	ANGPTL7	RP11-356J5.12	0.529662	1.66128e-28	postive
cor1432	BTC	RP11-356J5.12	0.492999	2.32091e-24	postive
cor1433	DES	RP11-356J5.12	0.580003	4.31725e-35	postive
cor1434	NR2F1	RP11-356J5.12	0.410305	1.16422e-16	postive
cor1435	MAPT	RP11-356J5.12	0.423733	9.00199e-18	postive
cor1436	ANXA6	RP11-356J5.12	0.407796	1.85478e-16	postive
cor1437	TPM2	RP11-356J5.12	0.601012	3.41524e-38	postive
cor1438	PLXNA4	RP11-356J5.12	0.425843	5.95763e-18	postive
cor1439	TNFSF12	RP11-356J5.12	0.490637	4.12985e-24	postive
cor1440	CCL14	RP11-356J5.12	0.424032	8.49104e-18	postive
cor1441	GDF5	LINC00671	0.441093	2.76347e-19	postive
cor1442	NR1I3	LINC00671	0.494022	1.80572e-24	postive
cor1443	INHBC	LINC00671	0.403883	3.80489e-16	postive
cor1444	GDF3	LINC00671	0.406224	2.47833e-16	postive
cor1445	CORT	RP11-382J12.1	0.409329	1.39605e-16	postive
cor1446	TNC	UBXN10-AS1	0.567142	2.66605e-33	postive
cor1447	LTBP1	UBXN10-AS1	0.477212	1.00464e-22	postive
cor1448	KCNH2	UBXN10-AS1	0.549557	5.63293e-31	postive
cor1449	GLP2R	UBXN10-AS1	0.429378	2.96398e-18	postive
cor1450	TGFBR3	UBXN10-AS1	0.580487	3.68416e-35	postive
cor1451	FGF10	UBXN10-AS1	0.724595	2.8283e-62	postive
cor1452	FGFR1	UBXN10-AS1	0.469215	6.29756e-22	postive
cor1453	ADCYAP1R1	UBXN10-AS1	0.684982	3.00904e-53	postive
cor1454	PGR	UBXN10-AS1	0.703507	2.7779e-57	postive
cor1455	NOS1	UBXN10-AS1	0.501591	2.74613e-25	postive
cor1456	ESR1	UBXN10-AS1	0.570672	8.75386e-34	postive
cor1457	NFATC4	UBXN10-AS1	0.551123	3.54168e-31	postive
cor1458	CST4	UBXN10-AS1	0.563282	8.87442e-33	postive
cor1459	PTN	UBXN10-AS1	0.612817	4.8709e-40	postive
cor1460	OGN	UBXN10-AS1	0.404012	3.71622e-16	postive
cor1461	BMPR1A	UBXN10-AS1	0.503697	1.61226e-25	postive
cor1462	ANGPTL1	UBXN10-AS1	0.82006	1.94433e-92	postive
cor1463	AKT3	UBXN10-AS1	0.548041	8.80542e-31	postive
cor1464	NRP2	UBXN10-AS1	0.619494	4.06118e-41	postive
cor1465	GDF5	UBXN10-AS1	0.497921	6.8846e-25	postive
cor1466	HSPA2	UBXN10-AS1	0.445691	1.06171e-19	postive
cor1467	IL17B	UBXN10-AS1	0.561882	1.36728e-32	postive
cor1468	KL	UBXN10-AS1	0.426975	4.76866e-18	postive
cor1469	ANGPTL2	UBXN10-AS1	0.463913	2.07097e-21	postive
cor1470	IL11RA	UBXN10-AS1	0.447232	7.67929e-20	postive
cor1471	FGF5	UBXN10-AS1	0.422534	1.13664e-17	postive
cor1472	FGF2	UBXN10-AS1	0.636492	5.50846e-44	postive
cor1473	RXRG	UBXN10-AS1	0.424492	7.76248e-18	postive
cor1474	GPR17	UBXN10-AS1	0.710701	6.18279e-59	postive
cor1475	AGTR1	UBXN10-AS1	0.612556	5.3612e-40	postive
cor1476	VIP	UBXN10-AS1	0.659646	3.41139e-48	postive
cor1477	CTF1	UBXN10-AS1	0.443364	1.72618e-19	postive
cor1478	BMP3	UBXN10-AS1	0.766478	1.02162e-73	postive
cor1479	ANGPT1	UBXN10-AS1	0.493396	2.10593e-24	postive
cor1480	NRG2	UBXN10-AS1	0.417962	2.74318e-17	postive
cor1481	CSRP1	UBXN10-AS1	0.769066	1.67459e-74	postive
cor1482	ZYX	UBXN10-AS1	0.415872	4.08494e-17	postive
cor1483	SDC3	UBXN10-AS1	0.516856	5.31744e-27	postive
cor1484	GDF9	UBXN10-AS1	0.515665	7.28613e-27	postive
cor1485	IL31RA	UBXN10-AS1	0.406185	2.4962e-16	postive
cor1486	ILK	UBXN10-AS1	0.593539	4.60233e-37	postive
cor1487	AR	UBXN10-AS1	0.581431	2.70062e-35	postive
cor1488	ADRB2	UBXN10-AS1	0.401668	5.69075e-16	postive
cor1489	ANGPTL7	UBXN10-AS1	0.700501	1.31694e-56	postive
cor1490	BTC	UBXN10-AS1	0.429073	3.14936e-18	postive
cor1491	DES	UBXN10-AS1	0.75533	1.90605e-70	postive
cor1492	PENK	UBXN10-AS1	0.523735	8.41533e-28	postive
cor1493	MAPT	UBXN10-AS1	0.495861	1.14764e-24	postive
cor1494	ANXA6	UBXN10-AS1	0.413081	6.92244e-17	postive
cor1495	TPM2	UBXN10-AS1	0.757184	5.60325e-71	postive
cor1496	ACKR1	UBXN10-AS1	0.503114	1.86901e-25	postive
cor1497	TNFSF12	UBXN10-AS1	0.543293	3.51646e-30	postive
cor1498	CCL14	UBXN10-AS1	0.400221	7.39077e-16	postive
cor1499	BIRC5	AC015849.16	0.55795	4.55304e-32	postive
cor1500	POMC	AC015849.16	0.435972	7.88505e-19	postive
cor1501	ACVR1B	AC015849.16	0.4024	4.98309e-16	postive
cor1502	FGFR4	AC015849.16	0.421491	1.39133e-17	postive
cor1503	SKIV2L	AC015849.16	0.410952	1.03181e-16	postive
cor1504	ELAVL1	DLEU2	0.506011	8.94454e-26	postive
cor1505	CRHR2	DLEU2	0.46678	1.09069e-21	postive
cor1506	MPL	DLEU2	0.404448	3.43199e-16	postive
cor1507	CREB1	DLEU2	0.416319	3.75248e-17	postive
cor1508	RXRG	DLEU2	0.421722	1.33035e-17	postive
cor1509	SST	DLEU2	0.624585	5.86446e-42	postive
cor1510	FGF17	DLEU2	0.41492	4.89296e-17	postive
cor1511	NPPA	DLEU2	0.433578	1.27969e-18	postive
cor1512	SLIT1	DLEU2	0.454306	1.69976e-20	postive
cor1513	EPOR	DLEU2	0.64173	6.62052e-45	postive
cor1514	HMGB1	DLEU2	0.505408	1.0434e-25	postive
cor1515	TNFRSF25	DLEU2	0.470937	4.25912e-22	postive
cor1516	TNC	LINC01573	0.636545	5.3932e-44	postive
cor1517	LTBP1	LINC01573	0.514084	1.10459e-26	postive
cor1518	KCNH2	LINC01573	0.616522	1.23612e-40	postive
cor1519	GLP2R	LINC01573	0.498692	5.68136e-25	postive
cor1520	TGFBR3	LINC01573	0.636566	5.34875e-44	postive
cor1521	FGF10	LINC01573	0.700447	1.35362e-56	postive
cor1522	SEMA3C	LINC01573	0.444721	1.30061e-19	postive
cor1523	FGFR1	LINC01573	0.561988	1.32316e-32	postive
cor1524	ADCYAP1R1	LINC01573	0.695949	1.33945e-55	postive
cor1525	PGR	LINC01573	0.83278	8.09633e-98	postive
cor1526	NOS1	LINC01573	0.572049	5.64904e-34	postive
cor1527	ESR1	LINC01573	0.636293	5.96642e-44	postive
cor1528	NFATC4	LINC01573	0.62126	2.08352e-41	postive
cor1529	CST4	LINC01573	0.59594	2.01019e-37	postive
cor1530	PTN	LINC01573	0.675456	2.74202e-51	postive
cor1531	TGFBR1	LINC01573	0.400624	6.87239e-16	postive
cor1532	OGN	LINC01573	0.425465	6.41556e-18	postive
cor1533	PPP3CB	LINC01573	0.419291	2.12633e-17	postive
cor1534	BMPR1A	LINC01573	0.603746	1.29672e-38	postive
cor1535	CD81	LINC01573	0.435251	9.12654e-19	postive
cor1536	GHR	LINC01573	0.479836	5.44363e-23	postive
cor1537	FGF1	LINC01573	0.433598	1.27447e-18	postive
cor1538	ANGPTL1	LINC01573	0.898221	3.17464e-135	postive
cor1539	AKT3	LINC01573	0.633511	1.80737e-43	postive
cor1540	NRP2	LINC01573	0.701759	6.88352e-57	postive
cor1541	AHNAK	LINC01573	0.432562	1.56954e-18	postive
cor1542	GDF5	LINC01573	0.493049	2.29261e-24	postive
cor1543	HSPA2	LINC01573	0.520253	2.15107e-27	postive
cor1544	IL17B	LINC01573	0.597989	9.85963e-38	postive
cor1545	KL	LINC01573	0.439572	3.78019e-19	postive
cor1546	ANGPTL2	LINC01573	0.503811	1.56641e-25	postive
cor1547	IL11RA	LINC01573	0.524559	6.72935e-28	postive
cor1548	FGF5	LINC01573	0.423367	9.66671e-18	postive
cor1549	FGF2	LINC01573	0.679218	4.70995e-52	postive
cor1550	RXRG	LINC01573	0.401144	6.2567e-16	postive
cor1551	ACTA1	LINC01573	0.443785	1.58141e-19	postive
cor1552	GPR17	LINC01573	0.803848	3.62908e-86	postive
cor1553	AGTR1	LINC01573	0.622137	1.49381e-41	postive
cor1554	SLIT2	LINC01573	0.446573	8.82217e-20	postive
cor1555	VIP	LINC01573	0.75394	4.73799e-70	postive
cor1556	CTF1	LINC01573	0.478263	7.86501e-23	postive
cor1557	CRIM1	LINC01573	0.40498	3.11377e-16	postive
cor1558	EDNRA	LINC01573	0.404726	3.26173e-16	postive
cor1559	BMP3	LINC01573	0.752452	1.24754e-69	postive
cor1560	ANGPT1	LINC01573	0.567499	2.38353e-33	postive
cor1561	NRG2	LINC01573	0.501195	3.03418e-25	postive
cor1562	CSRP1	LINC01573	0.850826	2.77311e-106	postive
cor1563	ZYX	LINC01573	0.457792	7.98001e-21	postive
cor1564	SDC3	LINC01573	0.623887	7.66459e-42	postive
cor1565	GDF9	LINC01573	0.556715	6.6213e-32	postive
cor1566	IL31RA	LINC01573	0.590481	1.30811e-36	postive
cor1567	GPER1	LINC01573	0.468184	7.95025e-22	postive
cor1568	ILK	LINC01573	0.738374	8.52692e-66	postive
cor1569	SEMA4C	LINC01573	0.416048	3.95057e-17	postive
cor1570	AR	LINC01573	0.679328	4.4722e-52	postive
cor1571	ADRB2	LINC01573	0.43373	1.24101e-18	postive
cor1572	ANGPTL7	LINC01573	0.7747	3.00362e-76	postive
cor1573	BTC	LINC01573	0.513761	1.20246e-26	postive
cor1574	DES	LINC01573	0.850032	6.89522e-106	postive
cor1575	NR2F1	LINC01573	0.403899	3.79359e-16	postive
cor1576	PENK	LINC01573	0.590167	1.45515e-36	postive
cor1577	MAPT	LINC01573	0.598	9.82356e-38	postive
cor1578	ANXA6	LINC01573	0.468285	7.77118e-22	postive
cor1579	TPM2	LINC01573	0.848893	2.52453e-105	postive
cor1580	ACKR1	LINC01573	0.505872	9.26857e-26	postive
cor1581	TNFSF12	LINC01573	0.609022	1.94701e-39	postive
cor1582	CCL14	LINC01573	0.468255	7.82428e-22	postive
cor1583	LHB	RP5-907D15.4	0.424777	7.34088e-18	postive
cor1584	PLXNA1	RP5-907D15.4	0.482241	3.09027e-23	postive
cor1585	PLAU	RP5-907D15.4	0.745659	9.50704e-68	postive
cor1586	KRAS	RP5-907D15.4	0.41069	1.08355e-16	postive
cor1587	SEMA7A	RP5-907D15.4	0.447836	6.76145e-20	postive
cor1588	VAV2	RP5-907D15.4	0.407142	2.09295e-16	postive
cor1589	TGFA	RP5-907D15.4	0.43352	1.29465e-18	postive
cor1590	RARG	RP5-907D15.4	0.423244	9.90195e-18	postive
cor1591	IFNE	RP5-907D15.4	0.762051	2.13589e-72	postive
cor1592	CGB7	RP5-907D15.4	0.760004	8.51924e-72	postive
cor1593	NTF4	RP5-907D15.4	0.49167	3.21146e-24	postive
cor1594	MASP2	RP5-1074L1.4	0.468993	6.62265e-22	postive
cor1595	EED	RP5-1074L1.4	0.403598	4.00735e-16	postive
cor1596	DDX17	RP5-1074L1.4	0.547756	9.57278e-31	postive
cor1597	IKBKB	RP5-1074L1.4	0.442746	1.96249e-19	postive
cor1598	PIK3R2	RP5-1074L1.4	0.418944	2.27269e-17	postive
cor1599	MAPK8	RP5-1074L1.4	0.442113	2.23811e-19	postive
cor1600	BRD8	RP5-1074L1.4	0.564382	6.30976e-33	postive
cor1601	SOS1	RP5-1074L1.4	0.447208	7.7195e-20	postive
cor1602	CREB1	RP5-1074L1.4	0.452592	2.45755e-20	postive
cor1603	NR2C1	RP5-1074L1.4	0.519302	2.77365e-27	postive
cor1604	ACVR2A	RP5-1074L1.4	0.435137	9.34063e-19	postive
cor1605	PLXNA3	RP5-1074L1.4	0.418297	2.57288e-17	postive
cor1606	IREB2	RP5-1074L1.4	0.45223	2.65588e-20	postive
cor1607	GNRH1	RP5-1074L1.4	0.658221	6.35051e-48	postive
cor1608	PDK1	RP5-1074L1.4	0.406444	2.38011e-16	postive
cor1609	TNFRSF14	RP5-1074L1.4	0.427295	4.4764e-18	postive
cor1610	PLXNB1	RP5-1074L1.4	0.438411	4.79659e-19	postive
cor1611	NPPA	RP5-1074L1.4	0.537689	1.75231e-29	postive
cor1612	NR2C2	RP5-1074L1.4	0.51132	2.27506e-26	postive
cor1613	SP1	RP5-1074L1.4	0.400763	6.70186e-16	postive
cor1614	HMGB1	RP5-1074L1.4	0.437547	5.72266e-19	postive
cor1615	AGER	RP5-1074L1.4	0.553248	1.87982e-31	postive
cor1616	LTB4R2	RP5-1074L1.4	0.402414	4.97046e-16	postive
cor1617	IRF9	RP5-1074L1.4	0.564742	5.6407e-33	postive
cor1618	TNFRSF25	RP5-1074L1.4	0.576112	1.53234e-34	postive
cor1619	CORT	RP5-1074L1.4	0.440478	3.13769e-19	postive
cor1620	TGFB2	RNF144A-AS1	0.41354	6.35014e-17	postive
cor1621	PDGFRL	RNF144A-AS1	0.4178	2.8293e-17	postive
cor1622	TGFB3	RNF144A-AS1	0.416492	3.63049e-17	postive
cor1623	PIK3CA	RNF144A-AS1	0.412279	8.04882e-17	postive
cor1624	VEGFC	RNF144A-AS1	0.416901	3.3588e-17	postive
cor1625	GDF6	RNF144A-AS1	0.425037	6.97655e-18	postive
cor1626	PSPN	RAB11B-AS1	0.402691	4.72672e-16	postive
cor1627	TNFSF15	CYP4A22-AS1	0.420034	1.84297e-17	postive
cor1628	ENDOU	CTC-276P9.4	0.628256	1.42107e-42	postive
cor1629	SPINK5	CTC-276P9.4	0.822234	2.51102e-93	postive
cor1630	IL1RN	CTC-276P9.4	0.695464	1.71082e-55	postive
cor1631	TSLP	CTC-276P9.4	0.4056	2.7791e-16	postive
cor1632	NLRX1	CTC-276P9.4	0.563174	9.17485e-33	postive
cor1633	RARG	CTC-276P9.4	0.467498	9.27997e-22	postive
cor1634	IL20RB	CTC-276P9.4	0.739973	3.21995e-66	postive
cor1635	LTB4R	CTC-276P9.4	0.519491	2.6376e-27	postive
cor1636	LTB4R2	CTC-276P9.4	0.433119	1.4034e-18	postive
cor1637	MASP2	RP11-359E3.4	0.407805	1.85167e-16	postive
cor1638	SEMA3G	RP11-359E3.4	0.461181	3.79406e-21	postive
cor1639	TNC	RP11-359E3.4	0.682542	9.71361e-53	postive
cor1640	LTBP1	RP11-359E3.4	0.652477	7.50649e-47	postive
cor1641	ELN	RP11-359E3.4	0.4302	2.51728e-18	postive
cor1642	PTGER3	RP11-359E3.4	0.537123	2.05778e-29	postive
cor1643	KCNH2	RP11-359E3.4	0.589424	1.87228e-36	postive
cor1644	GLP2R	RP11-359E3.4	0.571234	7.32164e-34	postive
cor1645	RORA	RP11-359E3.4	0.442263	2.16946e-19	postive
cor1646	TGFBR3	RP11-359E3.4	0.686453	1.47609e-53	postive
cor1647	FGF10	RP11-359E3.4	0.708187	2.3683e-58	postive
cor1648	SEMA3C	RP11-359E3.4	0.509703	3.46042e-26	postive
cor1649	FGFR1	RP11-359E3.4	0.574031	2.99528e-34	postive
cor1650	ADCYAP1R1	RP11-359E3.4	0.639076	1.94691e-44	postive
cor1651	PGR	RP11-359E3.4	0.786678	3.90138e-80	postive
cor1652	NOS1	RP11-359E3.4	0.520787	1.86368e-27	postive
cor1653	LTBP4	RP11-359E3.4	0.400238	7.36812e-16	postive
cor1654	FLT3LG	RP11-359E3.4	0.433751	1.23583e-18	postive
cor1655	NFATC4	RP11-359E3.4	0.668352	7.11726e-50	postive
cor1656	PTN	RP11-359E3.4	0.691191	1.44581e-54	postive
cor1657	VIPR2	RP11-359E3.4	0.53973	9.79653e-30	postive
cor1658	NOD1	RP11-359E3.4	0.501767	2.62704e-25	postive
cor1659	TGFBR1	RP11-359E3.4	0.537779	1.7082e-29	postive
cor1660	OGN	RP11-359E3.4	0.518233	3.68873e-27	postive
cor1661	CXCL12	RP11-359E3.4	0.417792	2.83365e-17	postive
cor1662	PPP3CB	RP11-359E3.4	0.555835	8.64031e-32	postive
cor1663	BMPR1A	RP11-359E3.4	0.831028	4.73955e-97	postive
cor1664	CD81	RP11-359E3.4	0.473618	2.30616e-22	postive
cor1665	GHR	RP11-359E3.4	0.602151	2.28402e-38	postive
cor1666	IL5	RP11-359E3.4	0.405603	2.77739e-16	postive
cor1667	FGF1	RP11-359E3.4	0.469523	5.8725e-22	postive
cor1668	NR3C1	RP11-359E3.4	0.491389	3.43919e-24	postive
cor1669	IL1R1	RP11-359E3.4	0.408862	1.52251e-16	postive
cor1670	SOS1	RP11-359E3.4	0.419292	2.12573e-17	postive
cor1671	ANGPTL1	RP11-359E3.4	0.805319	1.03626e-86	postive
cor1672	LEPR	RP11-359E3.4	0.47836	7.68891e-23	postive
cor1673	AKT3	RP11-359E3.4	0.719733	4.39761e-61	postive
cor1674	NRP2	RP11-359E3.4	0.727807	4.46729e-63	postive
cor1675	TEK	RP11-359E3.4	0.474209	2.01309e-22	postive
cor1676	PTGFR	RP11-359E3.4	0.435855	8.07584e-19	postive
cor1677	AHNAK	RP11-359E3.4	0.503704	1.60976e-25	postive
cor1678	GDF5	RP11-359E3.4	0.608277	2.55071e-39	postive
cor1679	HSPA2	RP11-359E3.4	0.525464	5.25895e-28	postive
cor1680	IL17B	RP11-359E3.4	0.612203	6.1014e-40	postive
cor1681	KL	RP11-359E3.4	0.421289	1.44682e-17	postive
cor1682	IL6ST	RP11-359E3.4	0.547398	1.06349e-30	postive
cor1683	ANGPTL2	RP11-359E3.4	0.543564	3.25112e-30	postive
cor1684	IL11RA	RP11-359E3.4	0.538862	1.25531e-29	postive
cor1685	FGF5	RP11-359E3.4	0.540654	7.52071e-30	postive
cor1686	FGF2	RP11-359E3.4	0.71441	8.30291e-60	postive
cor1687	FGF7	RP11-359E3.4	0.485754	1.34026e-23	postive
cor1688	RXRG	RP11-359E3.4	0.430738	2.26116e-18	postive
cor1689	SEMA6C	RP11-359E3.4	0.40877	1.54879e-16	postive
cor1690	ACTA1	RP11-359E3.4	0.503755	1.58908e-25	postive
cor1691	GPR17	RP11-359E3.4	0.675758	2.38267e-51	postive
cor1692	AGTR1	RP11-359E3.4	0.654989	2.56514e-47	postive
cor1693	SLIT2	RP11-359E3.4	0.551475	3.18985e-31	postive
cor1694	PIK3R1	RP11-359E3.4	0.441881	2.34806e-19	postive
cor1695	VIP	RP11-359E3.4	0.576623	1.29866e-34	postive
cor1696	CTF1	RP11-359E3.4	0.439283	4.01132e-19	postive
cor1697	VEGFC	RP11-359E3.4	0.42481	7.29392e-18	postive
cor1698	CRIM1	RP11-359E3.4	0.553867	1.56159e-31	postive
cor1699	THRB	RP11-359E3.4	0.414383	5.41548e-17	postive
cor1700	EDNRA	RP11-359E3.4	0.597755	1.06986e-37	postive
cor1701	BMP3	RP11-359E3.4	0.644302	2.3032e-45	postive
cor1702	ANGPT1	RP11-359E3.4	0.575614	1.79965e-34	postive
cor1703	NRG2	RP11-359E3.4	0.469004	6.60531e-22	postive
cor1704	CSRP1	RP11-359E3.4	0.81109	6.81664e-89	postive
cor1705	ZYX	RP11-359E3.4	0.49077	3.99857e-24	postive
cor1706	PTH1R	RP11-359E3.4	0.485037	1.5907e-23	postive
cor1707	SDC3	RP11-359E3.4	0.666161	1.9087e-49	postive
cor1708	PTX3	RP11-359E3.4	0.417131	3.21464e-17	postive
cor1709	IL31RA	RP11-359E3.4	0.54202	5.07752e-30	postive
cor1710	GPER1	RP11-359E3.4	0.449228	5.0361e-20	postive
cor1711	ILK	RP11-359E3.4	0.730228	1.09276e-63	postive
cor1712	GREM1	RP11-359E3.4	0.550125	4.76192e-31	postive
cor1713	LTBP3	RP11-359E3.4	0.50375	1.59103e-25	postive
cor1714	SEMA4C	RP11-359E3.4	0.480688	4.45691e-23	postive
cor1715	AR	RP11-359E3.4	0.636089	6.47536e-44	postive
cor1716	NPR1	RP11-359E3.4	0.542031	5.06151e-30	postive
cor1717	ROBO1	RP11-359E3.4	0.49592	1.13096e-24	postive
cor1718	S1PR1	RP11-359E3.4	0.46983	5.47749e-22	postive
cor1719	ANGPTL7	RP11-359E3.4	0.750402	4.68152e-69	postive
cor1720	IL17D	RP11-359E3.4	0.410337	1.15741e-16	postive
cor1721	CYSLTR1	RP11-359E3.4	0.490935	3.84156e-24	postive
cor1722	BTC	RP11-359E3.4	0.543669	3.15354e-30	postive
cor1723	DES	RP11-359E3.4	0.788088	1.30946e-80	postive
cor1724	NR2F1	RP11-359E3.4	0.565992	3.82066e-33	postive
cor1725	GREM2	RP11-359E3.4	0.461764	3.33583e-21	postive
cor1726	PENK	RP11-359E3.4	0.472999	2.65819e-22	postive
cor1727	MAPT	RP11-359E3.4	0.60857	2.29411e-39	postive
cor1728	ANXA6	RP11-359E3.4	0.518569	3.37334e-27	postive
cor1729	TPM2	RP11-359E3.4	0.785357	1.07645e-79	postive
cor1730	BMPR2	RP11-359E3.4	0.433673	1.25541e-18	postive
cor1731	ACKR1	RP11-359E3.4	0.543262	3.54782e-30	postive
cor1732	PLXNA4	RP11-359E3.4	0.480636	4.51183e-23	postive
cor1733	TNFSF12	RP11-359E3.4	0.6238	7.92175e-42	postive
cor1734	CCL14	RP11-359E3.4	0.523115	9.95417e-28	postive
cor1735	SEMA3B	LINC01540	0.436109	7.66945e-19	postive
cor1736	NR4A2	LINC01540	0.42007	1.83052e-17	postive
cor1737	ARG2	PVT1	0.428288	3.67935e-18	postive
cor1738	IL1RL2	PVT1	0.415409	4.4596e-17	postive
cor1739	GNRH2	PVT1	0.411554	9.21958e-17	postive
cor1740	PCSK2	PVT1	0.41111	1.00177e-16	postive
cor1741	IGF1R	PVT1	0.851017	2.22618e-106	postive
cor1742	CBLC	PVT1	0.654371	3.34408e-47	postive
cor1743	UTS2B	PVT1	0.800418	6.47831e-85	postive
cor1744	LYZ	RP11-1143G9.5	0.522681	1.11915e-27	postive
cor1745	PTGER2	RP11-1143G9.5	0.565941	3.88213e-33	postive
cor1746	SCGB3A1	RP11-1143G9.5	0.565998	3.81394e-33	postive
cor1747	TBK1	RP11-1143G9.5	0.452507	2.503e-20	postive
cor1748	NRG3	RP11-1143G9.5	0.402122	5.24095e-16	postive
cor1749	LHB	CDKN2B-AS1	0.452846	2.32722e-20	postive
cor1750	UNC93B1	CDKN2B-AS1	0.484464	1.82348e-23	postive
cor1751	INHBE	CDKN2B-AS1	0.431114	2.09762e-18	postive
cor1752	CLCF1	CDKN2B-AS1	0.419144	2.18716e-17	postive
cor1753	HLA-G	CDKN2B-AS1	0.44342	1.70613e-19	postive
cor1754	PTN	C5orf66-AS1	0.404173	3.60862e-16	postive
cor1755	ENDOU	C5orf66-AS1	0.76703	6.96031e-74	postive
cor1756	APOBEC3A	C5orf66-AS1	0.431049	2.12485e-18	postive
cor1757	SPINK5	C5orf66-AS1	0.877942	2.28291e-121	postive
cor1758	IL1RN	C5orf66-AS1	0.780314	4.86026e-78	postive
cor1759	TSLP	C5orf66-AS1	0.555668	9.08611e-32	postive
cor1760	NLRX1	C5orf66-AS1	0.51927	2.79798e-27	postive
cor1761	IL20RB	C5orf66-AS1	0.745339	1.1616e-67	postive
cor1762	LTB4R	C5orf66-AS1	0.487284	9.28654e-24	postive
cor1763	SEMA3G	RP11-532F6.3	0.448764	5.55686e-20	postive
cor1764	TNC	RP11-532F6.3	0.618804	5.26439e-41	postive
cor1765	LTBP1	RP11-532F6.3	0.629603	8.4086e-43	postive
cor1766	PTGER3	RP11-532F6.3	0.444292	1.42257e-19	postive
cor1767	KCNH2	RP11-532F6.3	0.505332	1.06369e-25	postive
cor1768	GLP2R	RP11-532F6.3	0.588992	2.16705e-36	postive
cor1769	RORA	RP11-532F6.3	0.476124	1.2934e-22	postive
cor1770	TGFBR3	RP11-532F6.3	0.652559	7.24728e-47	postive
cor1771	FGF10	RP11-532F6.3	0.69786	5.08443e-56	postive
cor1772	SEMA3C	RP11-532F6.3	0.43325	1.36697e-18	postive
cor1773	FGFR1	RP11-532F6.3	0.547128	1.15113e-30	postive
cor1774	ADCYAP1R1	RP11-532F6.3	0.599249	6.34714e-38	postive
cor1775	PGR	RP11-532F6.3	0.756237	1.04847e-70	postive
cor1776	CYLD	RP11-532F6.3	0.433999	1.17542e-18	postive
cor1777	NOS1	RP11-532F6.3	0.446973	8.10988e-20	postive
cor1778	LTBP4	RP11-532F6.3	0.418524	2.46315e-17	postive
cor1779	FLT3LG	RP11-532F6.3	0.567788	2.17673e-33	postive
cor1780	ESR1	RP11-532F6.3	0.475356	1.54487e-22	postive
cor1781	NFATC4	RP11-532F6.3	0.586406	5.17395e-36	postive
cor1782	PTN	RP11-532F6.3	0.712676	2.13098e-59	postive
cor1783	VIPR2	RP11-532F6.3	0.448109	6.3823e-20	postive
cor1784	NOD1	RP11-532F6.3	0.421329	1.43544e-17	postive
cor1785	TGFBR1	RP11-532F6.3	0.405881	2.63952e-16	postive
cor1786	OGN	RP11-532F6.3	0.511724	2.04791e-26	postive
cor1787	CXCL12	RP11-532F6.3	0.40024	7.36451e-16	postive
cor1788	PPP3CB	RP11-532F6.3	0.444533	1.35271e-19	postive
cor1789	BMPR1A	RP11-532F6.3	0.620979	2.31804e-41	postive
cor1790	CD81	RP11-532F6.3	0.460901	4.03593e-21	postive
cor1791	GHR	RP11-532F6.3	0.534578	4.21974e-29	postive
cor1792	FGF1	RP11-532F6.3	0.468436	7.51163e-22	postive
cor1793	NR3C1	RP11-532F6.3	0.555042	1.0974e-31	postive
cor1794	ANGPTL1	RP11-532F6.3	0.798789	2.49725e-84	postive
cor1795	LEPR	RP11-532F6.3	0.473558	2.33833e-22	postive
cor1796	AKT3	RP11-532F6.3	0.695944	1.34275e-55	postive
cor1797	NRP2	RP11-532F6.3	0.716314	2.92568e-60	postive
cor1798	TEK	RP11-532F6.3	0.463925	2.06561e-21	postive
cor1799	PTGFR	RP11-532F6.3	0.403952	3.75736e-16	postive
cor1800	AHNAK	RP11-532F6.3	0.488632	6.71241e-24	postive
cor1801	GDF5	RP11-532F6.3	0.466057	1.28292e-21	postive
cor1802	HSPA2	RP11-532F6.3	0.463045	2.51203e-21	postive
cor1803	IL17B	RP11-532F6.3	0.552184	2.5826e-31	postive
cor1804	IL6ST	RP11-532F6.3	0.553425	1.78285e-31	postive
cor1805	ANGPTL2	RP11-532F6.3	0.5608	1.90699e-32	postive
cor1806	IL11RA	RP11-532F6.3	0.51054	2.78567e-26	postive
cor1807	FGF5	RP11-532F6.3	0.460617	4.29698e-21	postive
cor1808	FGF2	RP11-532F6.3	0.646482	9.33948e-46	postive
cor1809	FGF7	RP11-532F6.3	0.505456	1.0306e-25	postive
cor1810	ACTA1	RP11-532F6.3	0.400459	7.07946e-16	postive
cor1811	GPR17	RP11-532F6.3	0.625981	3.42948e-42	postive
cor1812	AGTR1	RP11-532F6.3	0.592568	6.41858e-37	postive
cor1813	SLIT2	RP11-532F6.3	0.527987	2.63622e-28	postive
cor1814	TSLP	RP11-532F6.3	0.400372	7.19127e-16	postive
cor1815	VIP	RP11-532F6.3	0.563326	8.75345e-33	postive
cor1816	CTF1	RP11-532F6.3	0.439717	3.66932e-19	postive
cor1817	VEGFC	RP11-532F6.3	0.426755	4.97933e-18	postive
cor1818	CRIM1	RP11-532F6.3	0.507651	5.87473e-26	postive
cor1819	EDNRA	RP11-532F6.3	0.547202	1.12639e-30	postive
cor1820	BMP3	RP11-532F6.3	0.649754	2.37522e-46	postive
cor1821	ANGPT1	RP11-532F6.3	0.567593	2.31409e-33	postive
cor1822	NRG2	RP11-532F6.3	0.456086	1.15671e-20	postive
cor1823	CSRP1	RP11-532F6.3	0.759073	1.59156e-71	postive
cor1824	ZYX	RP11-532F6.3	0.45299	2.25629e-20	postive
cor1825	PTH1R	RP11-532F6.3	0.400063	7.60295e-16	postive
cor1826	SDC3	RP11-532F6.3	0.641624	6.91302e-45	postive
cor1827	GBP2	RP11-532F6.3	0.480767	4.37496e-23	postive
cor1828	IL31RA	RP11-532F6.3	0.587497	3.58642e-36	postive
cor1829	ILK	RP11-532F6.3	0.747803	2.45704e-68	postive
cor1830	GREM1	RP11-532F6.3	0.564969	5.25609e-33	postive
cor1831	LTBP3	RP11-532F6.3	0.432577	1.56502e-18	postive
cor1832	SEMA4C	RP11-532F6.3	0.42068	1.62734e-17	postive
cor1833	AR	RP11-532F6.3	0.672026	1.33644e-50	postive
cor1834	ADRB2	RP11-532F6.3	0.421832	1.3023e-17	postive
cor1835	NPR1	RP11-532F6.3	0.493758	1.92667e-24	postive
cor1836	ROBO1	RP11-532F6.3	0.477378	9.66708e-23	postive
cor1837	S1PR1	RP11-532F6.3	0.499688	4.4289e-25	postive
cor1838	ANGPTL7	RP11-532F6.3	0.703758	2.43747e-57	postive
cor1839	CYSLTR1	RP11-532F6.3	0.563481	8.3441e-33	postive
cor1840	BTC	RP11-532F6.3	0.491213	3.58968e-24	postive
cor1841	DES	RP11-532F6.3	0.766881	7.72221e-74	postive
cor1842	NR2F1	RP11-532F6.3	0.476264	1.25221e-22	postive
cor1843	GREM2	RP11-532F6.3	0.457449	8.60043e-21	postive
cor1844	PENK	RP11-532F6.3	0.415892	4.06975e-17	postive
cor1845	IL3RA	RP11-532F6.3	0.437363	5.94216e-19	postive
cor1846	SHC4	RP11-532F6.3	0.405285	2.94457e-16	postive
cor1847	MAPT	RP11-532F6.3	0.539923	9.27016e-30	postive
cor1848	ANXA6	RP11-532F6.3	0.5489	6.83829e-31	postive
cor1849	TPM2	RP11-532F6.3	0.746372	6.07155e-68	postive
cor1850	ACKR1	RP11-532F6.3	0.573491	3.56202e-34	postive
cor1851	TNFSF12	RP11-532F6.3	0.654449	3.23406e-47	postive
cor1852	CCL14	RP11-532F6.3	0.495775	1.17234e-24	postive
cor1853	CDH1	CTD-2510F5.4	0.408632	1.58895e-16	postive
cor1854	HSPA5	CTD-2510F5.4	0.514794	9.16619e-27	postive
cor1855	PIK3CB	CTD-2510F5.4	0.45341	2.06184e-20	postive
cor1856	ELAVL1	CTD-2510F5.4	0.548685	7.28405e-31	postive
cor1857	TFRC	CTD-2510F5.4	0.440394	3.19206e-19	postive
cor1858	NFATC3	CTD-2510F5.4	0.415655	4.25659e-17	postive
cor1859	EED	CTD-2510F5.4	0.421491	1.39115e-17	postive
cor1860	TXLNA	CTD-2510F5.4	0.512737	1.57222e-26	postive
cor1861	BIRC5	CTD-2510F5.4	0.682332	1.07425e-52	postive
cor1862	CMTM6	CTD-2510F5.4	0.46238	2.91111e-21	postive
cor1863	MAPK1	CTD-2510F5.4	0.483261	2.4267e-23	postive
cor1864	DDX17	CTD-2510F5.4	0.410743	1.073e-16	postive
cor1865	HNF4A	CTD-2510F5.4	0.402695	4.72352e-16	postive
cor1866	TYK2	CTD-2510F5.4	0.425693	6.13567e-18	postive
cor1867	LMBR1	CTD-2510F5.4	0.479192	6.32993e-23	postive
cor1868	MAPK8	CTD-2510F5.4	0.449917	4.35113e-20	postive
cor1869	BRD8	CTD-2510F5.4	0.54695	1.21262e-30	postive
cor1870	PLXNA1	CTD-2510F5.4	0.470844	4.34973e-22	postive
cor1871	CACYBP	CTD-2510F5.4	0.524883	6.16104e-28	postive
cor1872	HDAC1	CTD-2510F5.4	0.537266	1.97581e-29	postive
cor1873	PRDX1	CTD-2510F5.4	0.45278	2.3604e-20	postive
cor1874	CREB1	CTD-2510F5.4	0.477831	8.69821e-23	postive
cor1875	ECD	CTD-2510F5.4	0.433216	1.37624e-18	postive
cor1876	PLCG1	CTD-2510F5.4	0.4036	4.00653e-16	postive
cor1877	BECN1	CTD-2510F5.4	0.443573	1.6526e-19	postive
cor1878	CANX	CTD-2510F5.4	0.486093	1.23569e-23	postive
cor1879	PLXNA3	CTD-2510F5.4	0.427278	4.49174e-18	postive
cor1880	SORT1	CTD-2510F5.4	0.422363	1.17502e-17	postive
cor1881	ACVR1B	CTD-2510F5.4	0.434028	1.16874e-18	postive
cor1882	SEMA4F	CTD-2510F5.4	0.471489	3.75511e-22	postive
cor1883	IREB2	CTD-2510F5.4	0.518247	3.67488e-27	postive
cor1884	AKT1	CTD-2510F5.4	0.449565	4.68828e-20	postive
cor1885	ISG20L2	CTD-2510F5.4	0.613304	4.07113e-40	postive
cor1886	HDGF	CTD-2510F5.4	0.547478	1.03875e-30	postive
cor1887	PAK1	CTD-2510F5.4	0.431561	1.9183e-18	postive
cor1888	DCK	CTD-2510F5.4	0.450251	4.05283e-20	postive
cor1889	ADIPOR1	CTD-2510F5.4	0.452602	2.45215e-20	postive
cor1890	VAV2	CTD-2510F5.4	0.469987	5.28542e-22	postive
cor1891	ADAR	CTD-2510F5.4	0.496815	9.06267e-25	postive
cor1892	AIMP1	CTD-2510F5.4	0.49813	6.53594e-25	postive
cor1893	PDIA3	CTD-2510F5.4	0.440006	3.45795e-19	postive
cor1894	MAP2K1	CTD-2510F5.4	0.454124	1.76777e-20	postive
cor1895	PTK2	CTD-2510F5.4	0.448877	5.42574e-20	postive
cor1896	LIMS1	CTD-2510F5.4	0.417292	3.11745e-17	postive
cor1897	HSPA4	CTD-2510F5.4	0.527843	2.74284e-28	postive
cor1898	RELA	CTD-2510F5.4	0.419101	2.20508e-17	postive
cor1899	ESRRA	CTD-2510F5.4	0.416631	3.53627e-17	postive
cor1900	HRAS	CTD-2510F5.4	0.423	1.03818e-17	postive
cor1901	CRLF3	CTD-2510F5.4	0.44847	5.914e-20	postive
cor1902	NR2C2	CTD-2510F5.4	0.406666	2.28453e-16	postive
cor1903	GRB2	CTD-2510F5.4	0.541333	6.18861e-30	postive
cor1904	CALR	CTD-2510F5.4	0.451921	2.83746e-20	postive
cor1905	PTPN11	CTD-2510F5.4	0.441173	2.71851e-19	postive
cor1906	AEN	CTD-2510F5.4	0.445417	1.12445e-19	postive
cor1907	SP1	CTD-2510F5.4	0.425774	6.03815e-18	postive
cor1908	HMGB1	CTD-2510F5.4	0.509912	3.27876e-26	postive
cor1909	PPIA	CTD-2510F5.4	0.433737	1.23937e-18	postive
cor1910	GMFB	CTD-2510F5.4	0.55687	6.31841e-32	postive
cor1911	IGF2R	CTD-2510F5.4	0.45141	3.16527e-20	postive
cor1912	SRC	CTD-2510F5.4	0.458446	6.91802e-21	postive
cor1913	DAXX	CTD-2510F5.4	0.581022	3.08969e-35	postive
cor1914	RXRB	CTD-2510F5.4	0.476773	1.11269e-22	postive
cor1915	SKIV2L	CTD-2510F5.4	0.552801	2.1485e-31	postive
cor1916	TRIM27	CTD-2510F5.4	0.555159	1.05924e-31	postive
cor1917	NRAS	CTD-2510F5.4	0.489553	5.37126e-24	postive
cor1918	CHUK	CTD-2510F5.4	0.489026	6.1023e-24	postive
cor1919	PPP3R1	CTD-2510F5.4	0.560521	2.07728e-32	postive
cor1920	PDF	CTD-2510F5.4	0.521113	1.70774e-27	postive
cor1921	IKBKE	CTD-2510F5.4	0.46052	4.38952e-21	postive
cor1922	IKBKG	CTD-2510F5.4	0.407406	1.99347e-16	postive
cor1923	TGFBR3	LOH12CR2	0.447139	7.83163e-20	postive
cor1924	PGR	LOH12CR2	0.467914	8.45002e-22	postive
cor1925	PTN	LOH12CR2	0.448275	6.16194e-20	postive
cor1926	BMPR1A	LOH12CR2	0.425664	6.17049e-18	postive
cor1927	ANGPTL1	LOH12CR2	0.452564	2.47233e-20	postive
cor1928	AKT3	LOH12CR2	0.41069	1.08352e-16	postive
cor1929	NRP2	LOH12CR2	0.408852	1.52526e-16	postive
cor1930	GDF5	LOH12CR2	0.41147	9.36523e-17	postive
cor1931	IL11RA	LOH12CR2	0.425076	6.92458e-18	postive
cor1932	ANGPT1	LOH12CR2	0.477036	1.04669e-22	postive
cor1933	CSRP1	LOH12CR2	0.467798	8.67445e-22	postive
cor1934	SDC3	LOH12CR2	0.41375	6.10355e-17	postive
cor1935	ILK	LOH12CR2	0.430057	2.58973e-18	postive
cor1936	LTBP3	LOH12CR2	0.425335	6.58164e-18	postive
cor1937	ANGPTL7	LOH12CR2	0.457896	7.80177e-21	postive
cor1938	DES	LOH12CR2	0.450866	3.5546e-20	postive
cor1939	CCR10	LOH12CR2	0.400517	7.00639e-16	postive
cor1940	MAPT	LOH12CR2	0.403239	4.27846e-16	postive
cor1941	TPM2	LOH12CR2	0.469952	5.32772e-22	postive
cor1942	TNFSF12	LOH12CR2	0.450602	3.76034e-20	postive
cor1943	CCL14	LOH12CR2	0.410328	1.15923e-16	postive
cor1944	KCNH2	LINC00957	0.499512	4.62783e-25	postive
cor1945	PGR	LINC00957	0.401422	5.94945e-16	postive
cor1946	NFATC4	LINC00957	0.410715	1.07844e-16	postive
cor1947	VIPR2	LINC00957	0.60166	2.71733e-38	postive
cor1948	BMPR1A	LINC00957	0.423899	8.71415e-18	postive
cor1949	LEPR	LINC00957	0.405065	3.06553e-16	postive
cor1950	MPL	LINC00957	0.554744	1.20013e-31	postive
cor1951	KL	LINC00957	0.460139	4.77334e-21	postive
cor1952	RXRG	LINC00957	0.599204	6.44794e-38	postive
cor1953	GPR17	LINC00957	0.437023	6.36809e-19	postive
cor1954	SST	LINC00957	0.52634	4.14031e-28	postive
cor1955	CSRP1	LINC00957	0.404504	3.39693e-16	postive
cor1956	ILK	LINC00957	0.423534	9.35738e-18	postive
cor1957	LTBP3	LINC00957	0.452964	2.26894e-20	postive
cor1958	INSR	LINC00957	0.461268	3.72227e-21	postive
cor1959	ANGPTL7	LINC00957	0.403849	3.82868e-16	postive
cor1960	VEGFB	LINC00957	0.428496	3.53072e-18	postive
cor1961	NR2F1	LINC00957	0.437327	5.98502e-19	postive
cor1962	CCR10	LINC00957	0.419168	2.1772e-17	postive
cor1963	MAPT	LINC00957	0.514748	9.27823e-27	postive
cor1964	EPOR	LINC00957	0.521287	1.62969e-27	postive
cor1965	TNFSF12	LINC00957	0.432231	1.67754e-18	postive
cor1966	OGFR	RP5-908M14.10	0.613969	3.18641e-40	postive
cor1967	HNF4A	RP5-908M14.10	0.402679	4.73748e-16	postive
cor1968	PLXNB1	RP5-908M14.10	0.410137	1.20129e-16	postive
cor1969	PDGFA	RP5-908M14.10	0.466802	1.08542e-21	postive
cor1970	TNFRSF25	RP5-908M14.10	0.424719	7.42507e-18	postive
cor1971	GHR	AL035610.1	0.409794	1.28053e-16	postive
cor1972	PTH1R	AL035610.1	0.476965	1.06422e-22	postive
cor1973	ANGPTL7	AL035610.1	0.423237	9.91548e-18	postive
cor1974	CGB7	RP11-54H7.4	0.412124	8.28612e-17	postive
cor1975	ENDOU	FALEC	0.627251	2.09929e-42	postive
cor1976	APOBEC3A	FALEC	0.440998	2.81834e-19	postive
cor1977	SPINK5	FALEC	0.677561	1.02692e-51	postive
cor1978	IL1RN	FALEC	0.571212	7.37318e-34	postive
cor1979	NLRX1	FALEC	0.411173	9.90149e-17	postive
cor1980	IL20RB	FALEC	0.55575	8.86528e-32	postive
cor1981	LTB4R	FALEC	0.448022	6.50121e-20	postive
cor1982	DDX17	RP11-480A16.1	0.511609	2.11021e-26	postive
cor1983	IKBKB	RP11-480A16.1	0.467591	9.08885e-22	postive
cor1984	TYK2	RP11-480A16.1	0.416279	3.78126e-17	postive
cor1985	BRD8	RP11-480A16.1	0.460854	4.07781e-21	postive
cor1986	CBLB	RP11-480A16.1	0.423953	8.62374e-18	postive
cor1987	SOS1	RP11-480A16.1	0.42224	1.20343e-17	postive
cor1988	PLCG1	RP11-480A16.1	0.401965	5.39276e-16	postive
cor1989	PLXNA3	RP11-480A16.1	0.499102	5.12813e-25	postive
cor1990	IREB2	RP11-480A16.1	0.521667	1.47111e-27	postive
cor1991	GNRH1	RP11-480A16.1	0.46795	8.38098e-22	postive
cor1992	LRSAM1	RP11-480A16.1	0.410595	1.103e-16	postive
cor1993	PLXNB1	RP11-480A16.1	0.528486	2.29796e-28	postive
cor1994	NR2C2	RP11-480A16.1	0.526969	3.48534e-28	postive
cor1995	SP1	RP11-480A16.1	0.443639	1.63006e-19	postive
cor1996	AGER	RP11-480A16.1	0.413923	5.90784e-17	postive
cor1997	SKIV2L	RP11-480A16.1	0.411231	9.79417e-17	postive
[truncated: 14,384 more rows]
