# Supplementary material for: Immune-Related lncRNAs Pairs to Construct a Novel Signature for Predicting Prognosis in Gastric Cancer
Source: Front Surg. 2022 Mar 23;9:807778. doi: 10.3389/fsurg.2022.807778 (PMC8985853; doi:10.3389/fsurg.2022.807778)
Supplement: Supplementary file 2 [file Table_2.XLS]

## Sheet: unicox
Train cohort
The univariate Cox regression analysis of risk score, age, gender, stage, grade, and TNM stage.
	HR	HR.95L	HR.95H	pvalue
age	1.0259	0.995618	1.0571	0.0943991
gender	1.46797	0.722519	2.98254	0.288524
stage	1.38793	0.997167	1.93182	0.0519982
grade	1.33095	0.752983	2.35254	0.325249
T	1.31506	0.91003	1.90036	0.144824
N	1.38785	1.02358	1.88177	0.0348601
M	2.06555	0.95514	4.46688	0.0652806
RiskScore	1.34303	1.21115	1.48928	2.23712e-08
The multivariate Cox regression analysis of risk score, age, gender, stage, grade, and TNM stage.
	HR	HR.95L	HR.95H	pvalue
age	1.0259	0.995618	1.0571	0.0943991
gender	1.46797	0.722519	2.98254	0.288524
stage	1.38793	0.997167	1.93182	0.0519982
grade	1.33095	0.752983	2.35254	0.325249
T	1.31506	0.91003	1.90036	0.144824
N	1.38785	1.02358	1.88177	0.0348601
M	2.06555	0.95514	4.46688	0.0652806
RiskScore	1.34303	1.21115	1.48928	2.23712e-08
Test cohort
The univariate Cox regression analysis of risk score, age, gender, stage, grade, and TNM stage.
	HR	HR.95L	HR.95H	pvalue
age	1.03236	0.987298	1.07949	0.161916
gender	3.21794	0.944594	10.9625	0.0616478
stage	1.90816	1.07487	3.38747	0.0273476
grade	1.70633	0.776405	3.75006	0.18351
T	1.18508	0.707691	1.98451	0.518563
N	1.23664	0.865383	1.76716	0.243557
M	6.04231	1.33311	27.3866	0.0196562
RiskScore	1.82999	1.435	2.3337	1.10865e-06
The multivariate Cox regression analysis of risk score, age, gender, stage, grade, and TNM stage.
	HR	HR.95L	HR.95H	pvalue
age	1.03236	0.987298	1.07949	0.161916
gender	3.21794	0.944594	10.9625	0.0616478
stage	1.90816	1.07487	3.38747	0.0273476
grade	1.70633	0.776405	3.75006	0.18351
T	1.18508	0.707691	1.98451	0.518563
N	1.23664	0.865383	1.76716	0.243557
M	6.04231	1.33311	27.3866	0.0196562
RiskScore	1.82999	1.435	2.3337	1.10865e-06
Whole cohort
The univariate Cox regression analysis of risk score, age, gender, stage, grade, and TNM stage.
	HR	HR.95L	HR.95H	pvalue
age	1.02974	1.00464	1.05548	0.0199411
gender	1.94791	1.06103	3.57611	0.0314706
stage	1.51261	1.14377	2.0004	0.00370932
grade	1.41155	0.890017	2.2387	0.142971
T	1.28705	0.957009	1.7309	0.0950611
N	1.33286	1.05835	1.67857	0.0146083
M	2.32023	1.18145	4.55668	0.0145187
RiskScore	1.37845	1.26442	1.50277	3.20671e-13
The multivariate Cox regression analysis of risk score, age, gender, stage, grade, and TNM stage.
	HR	HR.95L	HR.95H	pvalue
age	1.04204	1.01491	1.06989	0.00221402
gender	2.33762	1.18653	4.60541	0.0141152
stage	1.27493	0.77097	2.1083	0.343924
grade	1.6141	0.988591	2.6354	0.0556085
T	1.00805	0.663144	1.53234	0.970069
N	1.06046	0.765683	1.46873	0.723884
M	1.84975	0.716303	4.77673	0.20385
RiskScore	1.357	1.23405	1.4922	2.9794e-10
